# Supplementary material for: Endogenous MicroRNA Competition as a Mechanism of shRNA-Induced Cardiotoxicity
Source: Mol Ther Nucleic Acids. 2019 Dec 18;19:572–80. doi: 10.1016/j.omtn.2019.12.007 (PMC6957822; doi:10.1016/j.omtn.2019.12.007)
Supplement: Table S1. Normalized MicroRNA Read Counts from Small RNA Sequenced Samples [file mmc2.xls]

## Sheet: Supplementary Table 1
miRNA	DIA_19nt_2w_repA	DIA_19nt_2w_repB	DIA_19nt_2w_repC	DIA_19nt_6w_repA	DIA_19nt_6w_repB	DIA_19nt_6w_repC	DIA_21nt_2w_repA	DIA_21nt_2w_repB	DIA_21nt_2w_repC	DIA_21nt_6w_repA	Dia_21nt_6w_repB	DIA_21nt_6w_repC	HRT_19nt_12w_repA	HRT_19nt_12w_repB	HRT_19nt_12w_repC	HRT_19nt_2w_repA	HRT_19nt_2w_repB	HRT_19nt_2w_repC	HRT_19nt_6w_repA	HRT_19nt_6w_repB	HRT_19nt_6w_repC	HRT_21nt_12w_repA	HRT_21nt_12w_repB	HRT_21nt_2w_repA	HRT_21nt_2w_repB	HRT_21nt_2w_repC	HRT_21nt_6w_repA	HRT_21nt_6w_repB	HRT_21nt_6w_repC	HRT_RSV_AP_repA	HRT_RSV_AP_repB	HRT_RSV_AP_repC	HRT_uninjected_repA	HRT_uninjected_repB	HRT_uninjected_repC	HRT_uninjected_repD	LIV_19nt_2w_repA	LIV_19nt_2w_repB	LIV_19nt_2w_repC	LIV_19nt_6w_repA	LIV_19nt_6w_repB	LIV_19nt_6w_repC	LIV_21nt_2w_repA	LIV_21nt_2w_repB	LIV_21nt_2w_repC	LIV_21nt_6w_repA	LIV_21nt_6w_repB	LIV_21nt_6w_repC	RG_19nt_2w_repA
mmu-let-7a-2	41752	26109.2	63671.4	23843.2	20288.6	25674.6	6129.6	33118.4	28437.9	32289.2	33921.3	31477.1	44971.9	21398.9	41872.4	25020.4	42244.1	44368.9	39835.3	17303.7	36440.8	18514.2	39837.6	48935.6	48321	38908.5	26130.9	63312	36186.6	56177.9	29344.2	40921.9	25124.7	40536.9	16122.7	28409.9	13467.7	22724.4	11006.4	15586	33411.5	14185.5	20418.7	14292.5	14071.1	6442.2	8464.1	19951.6	71509.3
mmu-let-7b	33785.3	11101.9	20682.7	37264.4	18284.8	14070.6	6053	26689.5	32811.1	17887.2	15799.4	27522.8	25654.3	33106	40171.3	15194.3	30131	22775.6	22833.3	18895	34790.3	29940.9	50429.9	26129	40826.9	39262.5	31775.2	30657.7	42381.1	26545	16934.2	37276.7	16400.1	23726.8	25562.7	24247.5	7642.5	5984.8	7808.1	10833.8	13644.6	4980.4	11964.3	11791.7	9140.5	5253.9	4446.7	10962.9	84076.1
mmu-let-7c-1	46230.5	16643.8	27000.2	44434	19334.4	13238.3	8140.6	26495.5	38311.2	18101.8	22761.2	26649	27114	39313.7	47855.7	25032	33456.9	25915.4	37516.3	22543.4	37676.7	27069.8	50790.1	31768	42609.1	41842.5	39364.8	53821.7	43311.3	26369.5	20975.7	37567.8	19446.8	27827.6	35364.3	26475	11363.6	7371	10822.9	10787.3	16493.5	5373.5	17490.8	13090.7	8334.7	7288.1	11784.8	11565.8	74592.1
mmu-let-7c-2	47958.8	17056.6	27405.3	45525	20015.8	14126.4	8542.8	27415.3	40243.7	18843.6	23542	28090.7	28188.6	39547	51900.1	27174.2	36662.1	26750.9	39108	24237.9	39364.9	28779	52827.5	33736.9	44622.7	46400.6	39878.4	54480.3	45018.3	27873.3	22079	40211.9	20363.4	29172.7	38042.3	28790.6	12196.2	8129.5	11879.4	11915	18596.3	6402.4	18990.2	14279.3	8906.5	8006.4	12163.8	13025.2	75917.7
mmu-let-7d	17692.7	13911.3	12003.2	18336.2	16236.3	12143	11434.7	16662.9	14830.7	12911.5	28146.6	20968.7	15256.3	28989.8	25004.9	19765.8	25791.7	16713.2	18308.5	26978.1	31428.5	28942.3	27601.8	19371	33131.8	26468.9	20414.7	27525.6	29624.1	25481.4	14706.5	38787.6	20472.2	24861.9	10030.2	21532.8	6519.6	5126.3	3150.8	5206.67	5382.1	2452.9	6069	8290.4	5284.3	3116.6	5333.8	6640.6	34714
mmu-let-7e	7312.4	1802.5	3831	7529.89	3048.3	3094	1284.2	4161.8	5788.3	2365.7	2813.2	3919	3249.6	4558.9	4973.2	1200.2	3278.6	6305.2	2808.83	2051.9	5174.7	2843.3	6034.5	3195.6	5473.4	6147.8	4687.3	6481	6164.8	2803.33	1804.93	3452.19	1613.37	3426	3201.2	2244.8	708.8	975.7	1011.6	963.08	1046.7	718.5	1097.1	899.3	867.8	755.6	951	672.9	6738.4
mmu-let-7f-1	17309.5	23122.2	62727.3	5707.2	7502	15176.8	1858.7	12339.5	10129.1	21002.7	18836	12929.8	35772.7	7275.3	14061.2	14499.6	16694.7	21006.7	25855.7	7824.7	18967.7	6943.4	10874.7	39015.7	17004.9	14144.4	12308.8	69714.5	11746	23158	17095.2	9791.06	13815	20721.7	8584.1	11418.9	5274.4	20655.5	6014.9	6607.64	31333.5	13318.8	10229.6	7271.7	9862.3	2589.7	3578.3	10600.4	9798.9
mmu-let-7f-2	17571	25210.8	70949.8	5915.01	7884.8	16723.8	1935.3	12452.1	10327.9	23581	19754.3	13850.7	40487.2	7675.2	13906.6	14953.7	17245.7	24253.7	27155.3	8278	19830.6	7356.3	10908.5	44798.5	17709.2	14573.6	12630.8	77445.1	11633.5	26184.9	18081.3	10331.9	14540.4	22106.1	9896.3	11992.1	6090.2	25863.1	6724	7685.97	39338.3	15688	10511	7893.8	11632.2	2744.7	3602.1	12154.1	10146.4
mmu-let-7g	9306.7	21191.1	10433.1	3512.17	4925.6	13630.7	2490.8	11497.9	6429	8110.1	13772.2	9404.1	9473.5	4133.9	7506.9	13614.8	23133.4	7679.2	5342.44	5268.9	8222.3	5522.3	7936.8	16286	15163.8	11511.3	9402.9	17885.9	10222.9	12359.1	12426.5	10608.5	12059.2	17690.4	7191.5	7715.6	5224.1	15927.2	3295	5107.85	7116.6	4445.3	6116.8	4753.7	8985.6	1506.3	1396.2	10802.3	8209.8
mmu-let-7i	13831.8	12018.2	13322.3	11647.2	10345	14205.9	3429.2	17926.8	12681.7	10198.4	22454.4	19867.4	15436.5	17940.9	14632.2	20902.9	19312.8	2651.2	14344.2	16004.7	23714	15825.5	19722.3	20801.7	29918.6	22641	24031.2	32179.5	21201.3	19344.9	14284.1	8513.38	14949.3	24940.6	12373.5	16319.8	2397.8	1422.7	2117.9	4171.93	3718.2	2178.8	3152.7	2922.6	5330.5	1196.2	1287.5	4254.3	15594.7
mmu-mir-1-1	174870	171795	162992	150834	239910	123010	23404.7	127065	103896	156117	91587.8	172190	201382	42355.1	80841.3	165190	117022	48139.1	160864	66709.1	125889	46303.2	124193	180071	78364.5	120750	117406	149322	128480	87907.1	139658	37524.4	99603.8	114562	44041.1	135345	173.7	559.4	1082.4	111.45	1117.3	172.3	2606.3	562.5	3989	66.7	240.6	694.2	63230.4
mmu-mir-1-2	174901	171435	163482	150787	239116	121751	22006.6	125638	104908	155828	91437.6	171901	203730	41246.9	81590.7	164694	114891	47392.4	160858	66652.9	124647	45419.8	123552	181013	78094.5	120622	116959	150457	125526	87250.1	139798	37171.4	100461	116018	43451.9	136068	221.7	572.3	1123	88.2	1197.4	159.2	2464.8	586.7	3844	67.7	237.2	708.8	63589.1
mmu-mir-1-2-as	92684	89042.4	74510.2	85767.1	133920	64710.8	12909.4	68607.1	55460.8	85054.1	49952.4	91185.1	95030	21123.9	40694.7	81400.4	56154.9	21242.4	83383.5	33268.3	62284.1	23411.3	59885.3	85414.9	37595.4	58986.2	61510.9	68884.5	64961.3	43222.2	67856.7	18999	49227.9	54945.6	21492.1	66152.9	58.6	293.1	653.8	73.66	516.2	86.7	1320.9	323.7	1983.5	41.2	125.1	322.4	33890
mmu-mir-100	1825.5	1077.9	2595.6	1949.25	486.4	1437.1	709.6	1368.1	2977.9	1277.8	1228.3	1227.9	1342.7	176	1654.4	641.3	1513.1	206	1401.94	940.5	935.2	1911.9	2049.7	1186.9	1939.5	4749.4	586.5	1395.5	461	1645.48	1646.71	2318.99	1321.56	2356.5	1554.3	961.4	279.3	102.7	231.7	184.11	480	293.3	608.3	119.4	381.7	24.6	23.1	164.3	1707.8
mmu-mir-101a	224.9	1478.2	56.2	871.22	642	1281.5	652.2	435.9	3714.3	679.9	1325.7	2244.9	224.6	517.6	1107.3	1142	552	1	442.15	534	2470.5	298.7	214.9	311.4	1559.9	779.9	565.2	211.3	389.4	230.76	1063.3	314.74	2244.8	768.7	5129.4	1978.3	368.1	252.8	842.5	195.74	210.9	444.4	208.4	458.3	623.9	424.9	213.4	1484.3	54.3
mmu-mir-101b	1186.8	1797.1	553.4	2109.44	831.8	2386.1	307.4	886.3	3721.7	2713	803	3478.6	280.5	467.6	738.5	435.6	1738.3	95.9	764.06	415.2	3281.2	269.9	349.9	399.6	467.9	403.7	730.2	327.5	399.7	379.2	1169.25	145.49	673.65	893.3	2571.9	2193.7	1745.2	8068.2	11787.6	3715.6	2529.4	4942.1	3266.3	2605	5943.5	2495.5	1222.9	7228.8	183.2
mmu-mir-103-1	178.3	1605.5	124.9	347.35	297.6	1284.9	384	1052.2	305.9	296.6	1755.2	610	32.1	326	393.5	548.2	696.7	245.8	209.65	1203.1	526.8	1009.2	575.1	79.3	1052.5	943.6	472	178.1	471.2	723.85	481.29	900.95	1194.62	965.5	536.6	617.7	365.7	309.2	236.9	233.53	58.3	299.3	206.7	310.6	742.6	239.5	247.4	549.4	463.4
mmu-mir-103-2	172.3	1665.2	134.9	304.06	291.4	1314.5	441.5	1111.6	319.2	276.4	1626.1	603.2	25.8	334.3	274.6	528.8	761.1	233.6	305.03	1201.5	610.5	1057.3	496.3	103.5	1066.7	1156	458.7	178.1	634.8	719.98	525.09	923.66	1102.29	959	576.8	652.5	392.1	401.2	244.8	207.37	58.3	285.2	216.6	322.7	752.5	251.2	247.4	625.1	555.9
mmu-mir-105	1	1	1	1	1	1	1	1	1	1	1	1	1	1	1	1	1	1	1	1	1	1	1	1	1	1	1	1	1	1	1	1	1	1	1	1	1	1	1	1	1	1	1	1	1	1	1	1	1
mmu-mir-106a	1	9.5	1	1	1	5.2	1	1	8.4	1	9.5	3.9	1	1	1	1	1	4.1	1	1	1	1	1	1	1	1	1	1	1	6.16	1	7.19	1	1	14.4	2.1	1	2.6	1	12.63	2.9	3	1	4	12.5	1	1	1	1
mmu-mir-106b	52.1	303.6	1	265.1	44.6	146.5	96.8	119.9	61.4	43.7	134.3	539.4	13.4	76	131.8	98	101.5	74.5	60.61	63.5	361.3	29.8	68.5	49.4	132.9	63	155.3	61.9	154.3	488.92	122.49	265.21	334.03	184.7	1514.1	904.8	101.8	51	28.5	73.66	14.4	14.1	12.5	40.5	230.1	15.7	4.4	128.5	68.3
mmu-mir-107	232.4	715.6	78	321.38	310.1	1887.1	326.6	1390	247	430.3	1941.4	653.2	38.3	642.6	167.5	687.9	648.5	163.2	316.96	1470.4	769.7	1566.2	845.2	102.1	1594.4	903.8	559.8	84	614.3	618	550.51	1055.76	1207.81	1136.1	335.8	680.8	972.7	349.6	289.4	431.17	60.2	514	341.7	761.8	1548.4	723.2	393.6	1232	519.5
mmu-mir-10a	2746.7	2223.8	6273.3	9677.29	1159.6	2661.8	1111.8	2134.6	4281.4	3144.6	2853.4	3684.6	2609.8	384.3	1785.3	226.1	1123	450.9	907.14	835.7	797	894	3535.5	2036.8	948.9	2014.5	365.6	1279.3	1125.4	2203.11	1306.27	1369.5	1272.1	1011.4	5303.5	3193.2	855.1	1393.7	1027.4	916.57	2168.7	1276.8	1490.4	490.6	1049.1	162.9	170.9	785.8	726.9
mmu-mir-10b	176.8	728.8	816.2	4040.36	203.3	365.5	39.3	370.2	214.6	419.1	777.6	1606.4	187.3	59.3	120	94.1	89.5	1	126.19	122.9	308.9	365.9	271.2	561.9	76.1	9.9	43.6	111.7	215.7	256.58	51.85	172.32	88.38	86.3	1581	1090.8	1	1	6.2	1	2.9	5	5.9	4	2.7	6.9	1	1	441
mmu-mir-1186	1	4.1	1	9.66	8.3	6.9	154.2	7.3	12.8	4.4	1	4.9	1	1	1	1	1	1	18.88	2.6	7.3	1	1	1	3	1	9	1	11.2	2.29	3.83	3.06	9.24	7.6	27.8	6.4	1	4.2	2.3	12.63	1	7.1	2.6	4	2.7	2	1	1	9.4
mmu-mir-1187	5.5	15.7	4.4	1	7.2	15.4	1	7.3	5.4	3.3	11.6	5.9	1	9.3	12.9	1	21.1	4.1	18.88	2.6	3.1	1	23.5	1	5.1	14.3	19.6	1	21.4	3.58	3.83	19.58	7.59	7.6	14.4	4.3	1	4.2	1	1	1	3	5.9	2	9.2	4.9	1	7.6	6.6
mmu-mir-1188	1	1	7.7	1	1	1.9	1	4.1	1	1	1	2	1	1	1	1	1	1	1	1	1	1	1	1	1	1	1	1	1	1	1	1	1	1	1	1	1	1	1	1	1	1	1	1	1	1	1	1	1
mmu-mir-1190	1	1.8	1	1	1	1	1	1	1	1	1	1	1	1	1	1	1	1	1	1	1	1	1	1	1	1	1	1	1	1	1	1	1	1	1	2.1	1	1	1	1	1	1	1	1	1	1	1	1	1
mmu-mir-1191	1	15	1	5.33	2	5.2	1	7.3	5.4	8.9	1	1	1	59.3	1	1	5	1	1	1	1	1	1	1	1	1	6.3	1	21.4	10.04	9.48	11.32	4.3	7.6	1	17.3	1	1	4.9	6.81	8.6	6	1	5.1	7.6	34.4	36.7	1	12.2
mmu-mir-1192	1	1	1	5.33	3.1	1	39.3	1	2.5	2.1	9.5	1	1	1	1	1	5	1	1	2.6	1	1	1	1	3	1	1	1	1	2.29	1	1	1	1	1	3.2	49	4.2	1	1	1	2	1	1	1	1	1	1	1
mmu-mir-1193	8.5	48.3	1	44.29	13.5	6.9	1	73	39.3	11.1	15.8	5.9	1	1	12.9	1	9	1	1	1	1	1	1	1	1	1	3.7	1	1	2.29	2.41	15.45	4.3	7.6	1	3.2	1	1	1	1	1	5	1	3	1	2	1	1	40.2
mmu-mir-1194	1	1.8	1	1	2	3.5	20.2	1	1	1	1	1	1	1	1	1	1	1	1	2.6	3.1	1	1	1	1	1	6.3	1	1	1	1	1	1	1	1	8.6	1	1	3.6	1	1	1	1	1	1	1	1	1	1
mmu-mir-1196	1	1	1	13.99	3.1	2.7	58.5	4.1	2.5	1	15.8	3.9	1	17.7	1	1	1	1	1	2.6	7.3	1	12.3	1	1	1	1	1	21.4	4.87	1	9.26	2.65	1	1	13	32.2	1	1	12.63	2.9	3	4.3	3	1	2	1	2.3	3.8
mmu-mir-1197	1	1	1	1	1	1	1	1	1	1	1	1	1	1	1	1	1	1	1	2.6	1	1	1	1	1	1	1	1	11.2	1	1	1	1	1	1	1	1	1	1	1	1	1	1	1	1	1	1	1	1
mmu-mir-1198	10	25.8	34.5	1	3.1	23	39.3	29.2	18.7	13.4	17.9	17.7	1	26	36.7	8.8	13.1	184.6	12.92	8.8	13.6	49	34.8	3.8	23.3	1	25	1	123.7	81.03	25.01	81.5	32.32	27.2	81.3	69.5	39.4	30.1	11.5	12.63	44.9	6	1	42.5	14.2	9.8	1	18.3	34.6
mmu-mir-1199	1	1	1	1	2	1.9	20.2	1	2.5	1	1	3.9	1	1	1	1	1	1	1	1	1	1	1	1	1	1	1	1	1	2.29	1	1	2.65	1	1	5.4	1	1	1	1	1	1	1	2	1	1	1	1	1
mmu-mir-122	33379.6	5207.7	4734.9	6516.8	524.8	196734	58261.2	100705	105072	219793	3511.5	8635.2	131.4	575.9	191.3	1006.1	149.8	15345.2	698.49	1251.5	2853.9	855.6	507.5	1456	494.3	4775.9	2441.3	2253.2	215.7	1040.09	351.33	3592.55	47.16	775.2	630.3	389.3	821025	757401	695348	828234	724233	838556	772054	803217	681038	829591	851821	738228	5185.8
mmu-mir-1224	1	1	1	1	1	1	39.3	1	1	1	1	1	1	1	1	1	1	1	1	1	1	1	1	1	1	1	1	1	1	1	1	3.06	1	1	1	1	1	1	1	1	1	1	1	1	1	1	1	1	1
mmu-mir-124-1	4	14.2	1	5.33	7.2	14.5	58.5	4.1	4	4.4	11.6	12.8	1	1	1	1	1	1	1	1	5.2	10.6	1	3.8	13.2	1	11.6	1	1	1	5.24	38.15	12.54	14.1	1	3.2	1	1	1	1	1	1	1	1	19.1	1	1	1	6.6
mmu-mir-124-2	4	10.3	1	5.33	6.2	12.8	20.2	10.4	2.5	7.7	26.4	7.9	1	9.3	1	1	1	1	1	5.7	9.4	20.2	23.5	1	13.2	1	9	1	11.2	2.29	2.41	23.71	2.65	7.6	1	3.2	1	1	1	1	1	1	1	2	17.5	2	1	1	6.6
mmu-mir-124-3	5.5	13.4	1	22.65	4.1	14.5	1	4.1	2.5	11.1	24.3	7.9	1	1	1	1	1	1	1	1	9.4	20.2	1	2.4	13.2	1	3.7	1	31.7	4.87	1	34.03	4.3	20.7	14.4	1	1	1	1	1	1	1	1	1	10.9	1	1	1	1
mmu-mir-125a	445.8	1013.5	21.1	1455.69	992.6	1768.7	4923.1	2172.1	939.3	628.2	1837.7	1915.4	398.5	9591.7	1333.3	2682.6	2056	7293.6	1777.51	1289.1	2223.4	1892.6	1239.2	687.2	4133.7	1364	1438	565.4	1973.8	2031.43	1142.41	7462.75	2259.64	2126.9	7111.1	2243.7	396.9	215.6	243.5	294.56	69.7	174.3	172.2	449.2	857.9	541.7	735.2	706.1	2736.3
mmu-mir-125b-1	1201.8	1354.1	134.9	1321.48	3036.9	5803.9	2529.1	7365.3	2779	1776.8	6095.2	5013.4	1063.2	66694.3	3724.2	6276.2	6097.8	17628.2	4472.07	4310.7	8752.3	7807.6	3423	1921.5	14796.4	4709.6	7281.9	1882.5	5234.6	6939.05	5384.54	33992.7	11112.9	8963.8	16551.2	6389.7	507.2	160.8	513.5	405.01	214.7	582.5	387.8	768.8	1365.5	3383.5	6023.8	1569.3	10785.4
mmu-mir-125b-2	1158.2	1378.9	98.1	1356.11	2938.4	5839.4	2892.9	7715.7	2714.2	1772.3	5976.7	4969.3	1001	65677.8	4426	6043.4	6190.3	16976.4	4776.11	4334.1	8588.9	8066.9	3164.1	1873.1	14548.8	4882.1	7356.4	1976.5	6083	6697.67	5247.51	33879.2	11290.9	8675.1	16310.2	6248.3	555.2	159.2	545	410.83	212.8	588.5	340	745.6	1340.8	3267.7	5938.8	1658.2	11544.9
mmu-mir-126	27246.4	29451.6	16720.4	15651.9	26993.1	27166.6	12258.2	42078.1	29940.3	21457.9	21282.1	17142.9	30598.6	28506.5	62070.5	60378.2	71750.7	33085.6	35215.2	53503.5	27555.5	42980.8	60380.6	35554.9	55520.8	38665.1	47036.9	24443.3	48268.9	40199.1	73327.8	45576.5	62783	48922.3	40613.2	33346.7	6574.8	11158.5	13049.9	8900.92	5416.4	8073.3	8820.8	3959.6	11075.2	4050.8	2026.7	7803.8	18579.4
mmu-mir-127	4105.3	1814.2	1976.3	7793.98	1180.3	1225.7	269.1	8663.6	6510	1612.7	1171.2	2567.5	212.2	492.6	250.8	556	391.1	928.3	293.11	177.6	327.8	337.1	743.9	290	1239.2	824.1	884.5	499	399.7	314.66	241.15	1377.76	418.11	578.4	924.9	275.1	32.2	43	155.7	102.73	67.8	86.7	47.1	112.3	71.9	23.6	7.8	32.9	20964.4
mmu-mir-128-1	313.6	945.2	253.8	308.39	165.9	482.3	58.5	395.2	541.6	111.1	468.7	374.7	119	251	310.3	202.8	640.4	662	60.61	97.9	70.1	49	158.6	119.2	173.5	1	59.5	178.1	154.3	279.81	157.8	314.74	233.46	342.2	362.5	180.5	1	4.2	14.1	1	12.5	17.1	1	16.2	43.9	11.8	19.7	23.6	726.9
mmu-mir-128-2	71.6	246.2	76.3	91.92	47.7	160	1	98	157.1	39.2	163.9	110.8	50.7	84.3	96.2	67	254.4	209.1	54.65	41.6	38.7	125.8	46	62.2	63.9	1	59.5	39.7	164.6	105.55	75.87	126.91	83.43	99.4	255.4	61.9	1	7.5	4.9	1	4.8	2	2.6	4	29	4.9	4.4	13	222.4
mmu-mir-129-1	7	1.8	1	5.33	4.1	3.5	20.2	4.1	2.5	2.1	1	3.9	1	26	1	1	1	1	1	1	1	1	1	1	3	1	1	1	1	2.29	5.24	9.26	7.59	7.6	1	2.1	1	1	2.3	1	4.8	4	1	6.1	1	13.8	6.1	6.3	3.8
mmu-mir-129-2	4	6.4	1	5.33	2	5.2	20.2	7.3	1	1	1	20.6	1	26	1	1	9	1	6.96	2.6	3.1	1	1	1	13.2	1	3.7	1	11.2	4.87	5.24	36.09	7.59	7.6	1	5.4	1	1	2.3	1	1	1	1	1	4.3	3.9	1	1	3.8
mmu-mir-1306	1	3.3	1	1	5.2	6.1	1	7.3	4	1	1	5.9	1	1	1	1	1	1	1	2.6	5.2	1	1	1	3	1	6.3	1	1	4.87	5.24	5.13	4.3	1	1	6.4	1	1	1	1	1	1	1	2	1	1	1	1	3.8
mmu-mir-130a	916.2	831.9	156.7	996.77	354.7	1137.7	479.8	780	1487.2	1124.9	388.2	1126.9	510.3	584.3	762.3	1607.6	1287.9	251.9	2010	396.5	2124.9	500.3	935.3	791.1	1458.4	1903.9	1770.7	360.7	1145.9	1307.29	2807.9	1674.99	1432.02	1857.9	3187.8	1938.1	392.1	573.9	649.8	1791.45	542.9	1038	573.7	2232.7	2830.5	909.7	215.1	1845.5	303.7
mmu-mir-130b	107.7	44.5	94.7	65.94	19.7	34.8	77.6	44.8	67.3	25.7	134.3	91.2	32.1	76	48.6	1	33.2	1	90.42	40.1	107.8	58.6	102.3	18.1	53.8	27.6	104.8	17.6	604.1	186.88	33.49	40.22	32.32	92.9	255.4	132.6	3.4	9.1	14.1	30.07	16.3	13.1	22.4	59.7	66.9	12.8	11.2	36.9	23.4
mmu-mir-132	11.5	271.8	11	22.65	3.1	20.5	1	38.5	24.6	6.6	39.1	24.5	7.2	1	24.8	109.7	178	551.9	18.88	11.9	42.9	39.4	12.3	8.1	43.6	27.6	40.9	1	31.7	38.43	46.2	137.23	71.89	40.4	108.1	29.3	1	23.6	10.2	9.72	10.5	3	10.9	6.1	47.1	2	1	7.6	23.4
mmu-mir-133a-1	7817.4	20628.6	3549.8	22154.7	8167.9	15884.7	12564.7	14857.8	12538.8	5571.2	27905.3	24781.7	4249.6	8983.4	17035	7688.8	19662.7	23488.6	2814.79	30256.1	15469.7	19330.4	13531.2	3692.5	10026.3	5585.8	4844.3	1495.1	5398.2	13366	13864.6	18875.2	15336.7	8301.1	28722.8	25104.6	49	46.2	216	3.91	20.1	8.1	35.6	43.5	320.7	6.9	77.5	63.4	17699.4
mmu-mir-133a-2	7748.3	20828.7	3513	21955.6	8238.4	15861.9	14058.5	14748.3	12289.9	5617.3	28205.8	24642.5	4442.2	9141.8	16856.6	7684.9	19582.3	23843.6	2838.64	30410.9	15637.2	17650	13294.9	3793.6	10316.6	5842.4	5123.7	1633.4	5479.9	13279.5	14213.5	18606.9	15307	8471.7	27089.2	25116.6	63.4	51	151.7	12.63	20.1	6	53.7	38.4	279.5	20.6	53.7	80.7	17217.4
mmu-mir-133b	1337	1471.2	252.1	1468.68	1232.2	2548.5	3582.4	2275.4	1588.9	968.7	2629.1	1869.3	342.6	1217.5	976.4	1211.8	861.6	579.4	376.57	2273.8	843	1450.9	1149.2	506.4	1149.9	430.3	477.3	244.5	593.9	780.64	1203.15	1289	1798.02	552.2	1460.5	953.8	1	1	20.7	1	1	1	12.5	3	88.3	3.9	19.7	18.3	2178.6
mmu-mir-134	17.5	44.5	7.7	5.33	17.6	7.8	1	7.3	4	15.6	9.5	9.8	1	1	1	1	5	1	1	5.7	1	10.6	1	3.8	9.1	1	22.3	17.6	1	1	2.41	19.58	2.65	1	1	3.2	1	12.3	4.9	1	1	3	1	1	1	1	1	1	15
mmu-mir-135a-1	20.5	80.9	1	1	5.2	34.8	1	1	14.3	7.7	30.6	6.9	13.4	9.3	24.8	101.9	17.1	1	1	11.9	5.2	20.2	1	9.5	17.2	1	3.7	1	11.2	2.29	2.41	3.06	4.3	73.2	134.9	44.5	1	7.5	1	1	1	1	1	1	1	1	1	1	1
mmu-mir-135a-2	37.1	97.2	1	1	8.3	32.3	1	10.4	14.3	8.9	28.5	6.9	13.4	1	24.8	117.4	17.1	1	6.96	16.6	5.2	1	1	11	21.3	1	3.7	1	1	3.58	8.06	1	12.54	73.2	94.7	52.1	1	9.1	1	1	1	1	1	1	1	1	1	1	1
mmu-mir-135b	1	7.2	1	1	1	1	1	10.4	1	2.1	1	1	1	1	1	1	1	1	1	1	1	1	1	1	1	1	1	1	1	1	1	1	1	1	1	1	1	1	1	1	1	1	1	1	1	1	1	1	1
mmu-mir-136	321.1	264	1	243.45	117.2	372.3	345.7	376.4	681.5	395.5	136.4	438.4	1	17.7	1	78.6	33.2	1	36.77	10.4	36.6	29.8	68.5	1	258.8	98.4	38.3	1	11.2	3.58	32.08	13.38	88.38	73.2	81.3	16.2	1	5.8	7.6	18.44	1	51.4	5.9	31.4	30.7	9.8	1	32.9	186
mmu-mir-137	17.5	1.8	1	9.66	1	28.1	58.5	10.4	9.8	13.4	1	1	1	1	1	1	1	1	1	1	11.5	1	1	1	27.4	1	1	1	1	4.87	6.65	36.09	9.24	7.6	14.4	5.4	154.5	31.7	57.4	53.32	41.1	65.5	201.8	8.1	35.6	18.7	14.6	19.6	3.8
mmu-mir-138-1	1	15.7	1	1	3.1	3.5	1	1	9.8	3.3	3.1	7.9	1	1	1	1	1	1	1	1	1	1	12.3	1	5.1	1	3.7	1	1	1	3.83	11.32	7.59	1	1	4.3	1	1	1	1	1	2	1	1	1	2	1	1	17.8
mmu-mir-138-2	1	9.5	1	1	1	1.9	1	10.4	6.9	1	9.5	2	1	9.3	1	1	1	1	1	1	5.2	10.6	1	1	7.1	1	1	1	21.4	7.45	1	5.13	4.3	7.6	1	5.4	1	1	2.3	1	1	1	1	1	1	2	9.5	1	6.6
mmu-mir-139	89.7	863	260.5	256.44	113	243.7	230.8	329.5	323.6	157.2	464.4	309.9	106.6	1192.5	631.4	505.5	1207.5	1607.6	269.26	585.6	304.7	308.3	237.4	234.5	333.9	540.9	299	122.7	236.1	336.61	301.89	1057.82	312.59	355.3	509.8	402.3	58.6	181.7	187.1	94.01	100.2	74.6	35.6	92.1	296	343.5	108.1	193.6	609.2
mmu-mir-140	693.8	1371.9	585.2	537.85	451.1	643	728.8	776.9	1254.5	491	1653.6	671.8	1274.3	1650.8	1000.2	563.7	817.4	983.4	1038.29	1531.3	859.8	2516.8	518.8	1696.5	2081.6	1833.1	2010.2	1179.7	869.9	1573.2	933.34	2238.49	1222.65	1503.5	1594.4	700.3	248.1	543.2	316.9	399.2	928.4	163.3	137.6	377.3	358.6	148.2	75.8	371.5	850.2
mmu-mir-141	1	1	1	1	1	2.7	1	1	2.5	6.6	17.9	5.9	1	1	1	1	5	1	1	2.6	1	1	1	1	1	1	3.7	1	1	3.58	1	1	2.65	1	1	1	1	1	4.9	1	1	1	4.3	6.1	35.6	11.8	1	1	1
mmu-mir-142	1712.8	8042.7	2121.9	1351.78	211.6	2019.9	11090	498.4	531.3	754	5498.5	1322	833.3	442.6	393.5	268.8	306.6	157.1	1437.7	555.9	363.4	298.7	507.5	468	689.1	1098.5	903.1	919.6	317.9	2443.19	601.37	444.78	1451.81	1510.1	4379.6	971.2	252.9	1687.4	316.9	402.11	411.3	415.2	404.2	392.5	1156.2	164.9	99.6	629.1	110.3
mmu-mir-143	6147.7	11300.5	1408.8	14227.5	4856.1	7595.3	3199.4	10963	3081	5064.3	6287.8	8210.6	3771.4	2609.1	2951	8802.6	6596.5	2479.8	11643.7	3905.8	14110.3	4648.5	6946.2	7073.6	18494.8	12896.4	13431.8	3968.7	9078.1	8213.07	15691.1	10360.8	13450.6	22841	16136.1	14907	799.9	2936.4	624.9	1573.46	495.2	783	962.1	1771.4	3250.7	324.8	106.4	1590.5	7629.7
mmu-mir-144	26.5	229.9	1	122.22	277.9	473	422.3	76.1	275	3716.7	280.3	1366.2	268.1	484.3	322.2	641.3	1147.2	1	17271.3	1542.3	1431.6	39.4	1790.8	130.6	555.1	2842.1	724.8	499	82.8	7659.32	681.89	213.6	4177.02	1916.9	4647.4	3517.3	1	91.4	99.3	15.53	33.4	2231.2	254.5	41.5	96.6	33.4	12.9	143.1	31.8
mmu-mir-145	608.2	1098.8	145	966.46	460.5	1440.5	12717.9	1221.1	902.5	449.5	26951	1419.1	584.9	37430.6	2011.3	540.4	2265.2	41125	328.88	40899.7	2141.7	43124.8	1633.2	576.1	5349.6	3187.2	751.4	399.4	726.8	2858.83	2885.59	5499.78	6166.93	2435.3	5651.6	3514	147.4	254.4	184.5	172.49	65.9	189.5	150.8	333.8	637.1	1468	4337.9	350.2	1371.5
mmu-mir-146a	125.7	495.2	46.2	152.53	64.3	451.8	269.1	245	82	80.8	877	311.9	32.1	126	108.1	451.2	133.7	1	144.07	316.8	244	385.1	372.5	86.4	240.5	301.9	525.2	1954.4	205.4	217.85	286.35	360.15	393.38	388.1	375.9	241.4	185.7	165.6	56.1	64.94	20.1	67.5	103	156.8	337.2	30.4	40.1	153.7	155.1
mmu-mir-146b	1	118.9	1	31.31	21.7	39.1	1	38.5	21.6	15.6	161.8	64.8	1	1	12.9	1	1	105.1	6.96	10.4	17.8	77.8	68.5	13.8	35.5	107.2	94.1	17.6	82.8	12.62	16.54	31.96	24.08	40.4	14.4	16.2	1	36.5	4.9	6.81	1	3	12.5	13.1	30.7	3	1	1	65.5
mmu-mir-147	4	1	1	1	3.1	2.7	1	1	2.5	1	7.4	7.9	1	1	1	1	5	1	1	2.6	1	1	1	5.3	5.1	1	17	12.1	11.2	1	1	1	1	1	1	3.2	1	1	1	1	1	1	1	1	1	2	1	1	1
mmu-mir-148a	5.5	908.8	4.4	22.65	7.2	75.4	39.3	22.9	11.3	12.2	7.4	11.8	7.2	1	1	51.5	17.1	166.3	84.46	10.4	40.8	1	1	9.5	45.7	76.2	54.2	6.5	11.2	7.45	23.6	67.05	37.27	46.9	134.9	19.5	128.2	956.4	56.1	111.45	25.8	43.3	47.1	240.8	483.9	110.9	31.6	371.5	9.4
mmu-mir-148b	4	222.1	6	5.33	3.1	35.7	1	44.8	6.9	8.9	11.6	18.7	1	17.7	1	1	17.1	178.5	36.77	13.5	19.9	1	12.3	9.5	23.3	9.9	22.3	17.6	11.2	19.07	27.84	93.88	32.32	53.5	134.9	23.8	8.2	80.1	7.6	9.72	2.9	9.1	5.9	13.1	57	5.9	6.1	46.2	20.6
mmu-mir-149	277.5	432.4	88.1	416.63	459.4	917.8	1284.2	507.8	220.5	131.4	320.5	367.8	156.3	875.9	643.3	625.8	732.9	288.7	275.23	391.8	440.9	241.1	586.3	180.4	967.2	337.3	410.8	78.5	307.7	1109.8	881.07	3421.23	1590.29	913	1139.2	772.1	22.6	4.2	2.3	18.44	2.9	13.1	1	7.1	60.3	3.9	6.1	20.9	536.3
mmu-mir-150	315.1	1585.3	150	1750.09	491.6	1430.4	2184.3	867.6	1126.3	287.6	9819.5	1618.2	187.3	2659.1	2380.1	346.4	741	4202.8	501.76	1970.6	497.4	1508.6	214.9	109.2	628.2	301.9	184.6	23.1	31.7	975.55	513.79	1664.67	1173.19	381.6	1366.8	1130	1	7.5	101.9	18.44	43	69.5	42.1	67.8	73.5	113.8	427.6	229.4	544.7
mmu-mir-151	3492.1	1607.8	4924.1	2841.11	1760.1	1977.6	364.9	3989.7	3200.3	1494.7	1645.2	2418.5	2640.9	1909.1	4759.1	5632	4300.1	12343.1	7715.09	2323.9	4449.9	2334.4	4492.3	4032.7	2972.7	4430.8	4658	2601.8	6103.5	3052.45	3647	5964.21	2897.67	3235.7	8865.3	3358.5	747.2	775.6	643.3	832.28	771.9	731.6	1069.1	1025.8	963.4	168.8	181.1	1043.4	4818.7
mmu-mir-152	28.1	298.9	1	182.84	122.4	198.1	1	198.1	572.5	43.7	149.1	217.7	19.6	76	346	257.1	137.7	1	108.31	119.8	334	77.8	34.8	19.5	266.9	200.1	501.3	72.9	297.4	86.19	149.33	389.05	235.11	204.4	858	234.8	29.8	25.2	229.1	12.63	10.5	23.2	24	118.4	80.1	13.8	18	115.2	160.8
mmu-mir-153	1	4.1	1	1	1	1.9	1	1	1	1	1	1	1	1	1	1	1	1	1	4.1	1	1	1	1	1	1	1	1	11.2	1	1	1	12.54	7.6	1	3.2	1	1	1	1	1	1	1	1	1	1	1	1	1
mmu-mir-154	145.3	511.5	1	161.19	42.5	187.9	154.2	492.2	157.1	92	144.9	148.1	1	1	12.9	55.3	29.2	4.1	6.96	4.1	38.7	10.6	12.3	5.3	94.4	23.1	17	12.1	1	20.36	9.48	75.31	32.32	46.9	68	9.7	1	30.1	8.9	15.53	10.5	26.2	48.7	67.8	40.6	3.9	1	42.2	382.2
mmu-mir-155	103.2	220.6	352.5	174.18	105.8	313.9	1	295.1	114.4	92	449.6	443.3	143.9	159.3	143.7	451.2	121.6	885.4	84.46	171.4	413.6	260.3	226.1	147.6	449.6	465.7	275.1	167	420.1	310.79	321.67	748.21	343.92	368.4	469.7	597	1	10.7	1	24.25	14.4	4	5.9	16.2	42.2	10.8	1	36.9	351.3
mmu-mir-15a	244.5	840.5	1	221.8	685.6	2329.4	345.7	1192.9	465	701.2	2239.8	941.5	268.1	1492.5	429.2	1832.7	1653.9	4.1	1115.79	1998.7	1176.1	1066.9	1025.3	620.3	2331.2	1288.8	2837.8	316.4	1534.3	2481.92	984.19	1311.71	2833.37	3163.6	1902.4	1311.6	917.5	309.2	336.6	399.2	191.8	803.2	680.7	1118.9	2121.9	1105	670.6	1570.6	752.1
mmu-mir-15b	1561	4985.9	16.1	1914.61	2618.9	3419.6	920.3	4149.3	2376.9	2471.4	13600.8	4347.5	1348.9	13624.6	3724.2	6567.3	8703.8	1800.4	7476.63	10344.5	5227	5675.9	5257.8	2196.2	6518.8	7953.3	16420.3	6115.7	10509.1	30639.4	4206.4	16348.7	9714.81	14495	7512.9	10020.3	1798	1621.2	2613.4	1936.78	1014.3	1692.1	1763.6	5682.4	5880.9	1935.1	3732.9	2000.8	8341.5
mmu-mir-16-1	767.5	3701.8	469.7	1057.38	2395.9	3081.3	460.6	2453.7	1537.3	1295.8	2942.3	1709.4	665.6	3209	2974.8	3338.5	3604.4	2051.4	2582.3	2977.3	2317.6	2728	2646.3	1201.1	3912.5	2634.1	6358.5	1035.8	4662.2	9634.24	2586.11	6637.1	5243.69	6017.7	4272.4	4011.1	934.3	1593.8	1397	742.18	373.1	851.6	731.7	1750.1	2728.4	769.4	492.1	1386	2495.3
mmu-mir-16-2	677.3	3666.9	464.7	1057.38	2348.2	2934.2	537.3	2350.4	1585.9	1337.4	2825.9	1765.3	622.1	3275.7	2701.2	2962	3463.6	1953.5	2755.18	3088.3	2474.7	2852.9	2533.7	1168.4	3806.9	2665.1	6800.2	1041.3	4416.9	9696.2	2604.48	6597.89	5291.5	5807.8	4875	4069.8	871.9	1497	1347.2	675.32	342.6	761.9	713.6	1718.8	2652.5	747.8	548.2	1225.3	2397.2
mmu-mir-17	705.8	923.5	113.2	74.6	218.8	513.5	288.3	673.6	1460.7	395.5	464.4	99.1	174.9	226	679	715.1	596.2	123.4	865.41	274.6	72.2	173.8	248.6	348.4	384.6	1142.7	714.2	327.5	839.2	645.11	368.28	413.82	325.78	329.1	228.6	113	250.5	333.4	374.6	643.35	228.1	275.1	195.2	754.7	1032.6	57.9	92.8	619.8	359.7
mmu-mir-181a-1	2429.6	1017.4	670.6	2308.59	1942.6	1065.8	652.2	1834.3	3237.1	1035	1401.8	1632.9	1498	3450.7	4176.2	2356.6	3021.2	3082.7	1080.02	1683	2422.4	1796.6	2882.6	2355.7	2921.9	3258	2704.7	1074.5	4457.8	1387.32	1478.61	2056.85	1435.32	2441.8	2290.7	2141.5	557.6	152.7	286.8	248.06	210.9	161.2	499.7	332.8	263	277.7	109.8	132.5	3498.6
mmu-mir-181a-2	2294.4	973.1	710.8	2473.11	2022.5	1148.7	613.9	1953.1	3273.9	972.1	1501.3	1687.8	1386.2	3759	4176.2	2116	3222.3	3018.4	1205.21	1712.7	2332.3	1499	2725.1	2429.7	2976.7	3386.4	2686.1	974.9	4488.4	1318.91	1518.17	1990.8	1443.56	2238.4	2250.5	2150.2	588.8	164	273.6	250.97	167	149.1	438.8	320.7	327.3	284.6	133.6	123.2	3518.3
mmu-mir-181b-1	59.6	348.6	188.5	1282.51	85	179.5	58.5	514.1	507.7	75.2	144.9	708.1	38.3	84.3	548.2	1114.8	708.8	533.5	102.34	171.4	1134.2	116.2	530.1	50.8	390.7	934.7	184.6	17.6	205.4	171.39	180.4	872.05	273.03	243.8	1192.7	812.4	13	20.4	46.9	12.63	4.8	7.1	30.6	17.2	32.3	3.9	1	43.5	1082.8
mmu-mir-181b-2	128.7	668.2	171.7	1568.26	155.5	370.6	20.2	942.7	1052.7	190.9	301.5	1298.5	81.7	184.3	1000.2	1526.1	1444.8	711	167.92	258.9	2037	221.9	834	153.3	672.9	1558.7	211.2	28.7	297.4	376.62	409.25	1338.54	418.11	611.2	2384.4	1273.5	53.8	144.6	71.8	15.53	10.5	12.1	61.9	35.4	88.3	4.9	1	95.3	1937.6
mmu-mir-181c	235.4	146.1	34.5	516.2	518.6	297	192.5	632.9	1267.7	251.6	269.7	446.3	423.4	2067.5	1832.9	509.4	1995.7	1436.3	489.84	1115.5	882.8	778.8	1036.6	411	1084.9	1864.1	1339.6	189.2	2290.7	802.59	1252.59	706.92	1014.92	722.7	1219.5	1193	13	31.7	115	64.94	23.9	51.4	55.3	147.7	37.3	140.3	29.9	54.1	401.8
mmu-mir-181d	4	440.9	337.5	57.28	18.6	92.3	1	141.8	105.6	56.1	20	105	69.3	26	84.3	249.4	182	677.3	102.34	46.3	210.5	39.4	102.3	100.7	161.4	266.5	112.8	34.2	93	193.33	157.8	289.97	170.81	132.2	175.1	108.7	41.8	75.2	4.9	6.81	4.8	11.1	14.2	23.3	27.4	2	1	38.2	174.8
mmu-mir-182	8.5	21.2	1	1	5.2	76.3	20.2	85.5	11.3	25.7	37	1	1	9.3	1	1	5	1	1	7.3	3.1	39.4	23.5	1	7.1	67.4	3.7	1	266.8	3.58	6.65	17.51	5.95	14.1	1	5.4	106.6	78.5	19.4	15.53	29.6	16.1	53.7	73.8	116.4	20.6	9.5	72.7	57.1
mmu-mir-183	1	10.3	1	1	1	6.1	1	10.4	4	2.1	1	1	1	1	1	1	1	1	1	1	1	10.6	1	1	1	1	3.7	1	41.9	2.29	1	3.06	1	1	1	1	1	22	1	1	6.7	2	9.2	10.1	12.5	3	6.1	1	12.2
mmu-mir-1839	235.4	188	1	39.96	53.9	132.1	20.2	151.2	277.9	174.1	136.4	105	1	17.7	298.4	1	125.7	68.3	72.54	38.5	82.7	39.4	68.5	1	70	63	88.8	12.1	123.7	185.58	81.52	124.85	66.95	46.9	94.7	42.3	1	46.2	259.2	70.76	10.5	90.7	5.9	71.8	53.7	19.6	11.2	79.4	87.9
mmu-mir-184	19	6.4	44.5	87.59	8.3	16.2	1	16.6	30.5	4.4	1	1	1	9.3	12.9	1	25.1	1	24.85	15.1	36.6	10.6	102.3	26.6	5.1	1	54.2	72.9	52.1	11.33	6.65	54.67	2.65	27.2	27.8	7.5	1	5.8	1	9.72	1	1	5.9	10.1	1	2	4.4	1	12.2
mmu-mir-185	4765.1	1190.4	1587.9	4490.62	2069.2	1937.8	460.6	1818.6	1742	1858.9	1588	3134.4	2386.2	2275.8	2701.2	5581.6	1855	3679.5	9688.32	2647.4	6689.1	2996.9	4559.9	4889.8	721.6	3864.3	3918.2	3918.9	7207.5	2771.06	2988.71	1540.82	629.13	3235.7	2679	4969.3	543.2	606.2	611.8	1445.57	869.2	683.3	942.4	1423.4	1146.3	406.3	267.8	621.1	415.8
mmu-mir-186	107.7	440.1	29.5	44.29	50.8	139.7	211.7	157.4	120.3	96.5	41.2	50	69.3	51	120	198.9	137.7	1	287.15	40.1	80.6	58.6	147.3	80.7	161.4	164.7	147.4	39.7	297.4	614.13	467.17	572.76	395.03	211	322.4	123.9	1	63.9	23.3	59.13	4.8	38.3	15.8	75.9	136.1	22.6	1	78	73.9
mmu-mir-187	1	4.1	1	22.65	7.2	13.7	1	22.9	11.3	3.3	1	20.6	1	17.7	12.9	1	17.1	1	1	13.5	45	1	46	15.2	49.7	85.1	1	23.1	1	10.04	10.89	27.83	20.78	27.2	68	29.3	1	1	3.6	3.91	2.9	3	5.9	4	1	3	1	16.9	12.2
mmu-mir-188	34.1	26.6	1	22.65	6.2	23	58.5	16.6	12.8	24.6	3.1	18.7	7.2	9.3	1	1	17.1	80.6	42.73	4.1	15.7	1	12.3	1	49.7	58.5	11.6	1	21.4	8.74	13.71	5.13	20.78	27.2	14.4	9.7	1	1	11.5	21.35	8.6	15.1	1	10.1	29	5.9	1	18.3	23.4
mmu-mir-18a	10	403.7	1	343.03	18.6	61.9	1	35.4	46.7	15.6	30.6	368.8	1	9.3	24.8	327	173.9	1	36.77	24.5	489	49	12.3	28	39.6	27.6	62.2	39.7	195.2	47.47	15.13	9.26	32.32	20.7	590.2	409.9	109	94.6	29.8	21.35	8.6	17.1	10.9	34.4	187.2	8.9	7.8	109.9	9.4
mmu-mir-18b	1	1	1	1	1	1	1	1	1	1	1	1	1	1	1	1	1	1	1	2.6	1	1	1	1	1	1	1	1	1	1	1	1	1	1	1	1	1	1	3.6	1	1	1	1	1	1	1	1	1	1
mmu-mir-190	32.6	182.6	1	5.33	20.7	76.3	20.2	35.4	108.5	69.6	26.4	45.1	38.3	59.3	60.5	1	125.7	1	126.19	18.2	82.7	10.6	12.3	65.1	84.2	67.4	19.6	34.2	21.4	37.14	145.09	15.45	155.97	73.2	282.2	54.3	46.6	41.3	20.7	15.53	14.4	19.1	17.5	6.1	17.5	6.9	1	34.2	3.8
mmu-mir-190b	1	53.8	1	1	8.3	12.8	1	13.5	1	7.7	1	6.9	1	1	1	1	1	1	1	1	1	1	1	1	1	1	1	1	1	2.29	2.41	1	2.65	1	14.4	5.4	1	1	1	1	1	1	1	2	1	1	1	1	9.4
mmu-mir-191	8828.8	2696.3	4376.7	4663.8	2901	1849.9	1265	2394.2	4998.8	1996	3105.2	2168.4	5572.7	6675.3	12621.9	5267.2	3918.1	8885	6588.38	2886.6	3601.6	5263	9771.6	6396	4446.3	4992.8	4990.7	5540.2	11838	8384.75	4788.41	9087.2	3690.67	4141.2	7204.9	5044.3	2213.1	1137.1	2049.8	1335.12	2435.9	940.3	3266.3	2819.4	1620.9	932.3	1770.1	1077.9	4140.4
mmu-mir-192	259.5	238.4	111.5	26.98	88.1	3189.6	862.8	1305.6	1469.5	4596.7	81.4	181.5	56.9	401	179.4	412.4	202.1	203	328.88	177.6	116.2	173.8	34.8	151.9	202	32	208.6	78.5	133.9	130.08	228.43	244.56	226.86	145.3	121.5	109.8	9139.6	5578.2	14101.1	5915.87	4168.5	7668.2	6752	2761.8	8779.6	8826.8	7194.7	12236.4	129.9
mmu-mir-193	47.6	45.2	1	65.94	30	326.6	20.2	141.8	79.1	61.7	75.1	165.8	7.2	334.3	12.9	1	21.1	13.2	12.92	27.6	99.5	29.8	12.3	15.2	41.6	40.8	11.6	1	21.4	11.33	23.6	29.9	27.38	40.4	41.2	33.6	440.1	18.8	66.5	155.05	60.2	204.6	219.9	102.2	506.9	3224.6	915.3	909.3	76.7
mmu-mir-193b	80.7	28.2	1	78.93	34.2	117.7	20.2	104.2	58.5	31.4	34.9	67.7	13.4	92.7	1	1	13.1	43.8	12.92	10.4	34.5	39.4	113.6	6.7	57.8	328.5	27.6	1	62.3	43.6	27.84	60.86	47.16	27.2	41.2	44.5	1	1	6.2	1	1	1	1	2	1	4.9	1	1	138.3
mmu-mir-194-1	1	45.2	22.8	1	4.1	280.1	1	113.6	85	78.6	7.4	17.7	19.6	17.7	60.5	1	13.1	4.1	30.81	18.2	24	20.2	57.3	8.1	37.5	76.2	30.3	1	41.9	21.65	13.71	23.71	35.62	132.2	54.6	66.3	221.7	554.5	390.3	125.98	86.9	166.3	106.3	132.5	658.5	255.2	69	378.1	15
mmu-mir-194-2	23.5	161.6	21.1	5.33	7.2	533.8	39.3	198.1	120.3	184.2	45.4	38.3	7.2	34.3	36.7	1	49.3	227.5	12.92	29.1	24	10.6	23.5	11	68	160.3	22.3	1	11.2	35.85	29.25	77.37	65.3	73.2	215.2	70.6	526.4	2011.7	999.8	157.95	168.9	333.6	239.6	227.6	1472.6	781.1	170.9	1137.7	40.2
mmu-mir-195	1231.8	2562.9	56.2	1109.34	1579.6	1619.8	499	1483.9	3047.1	863.1	1533	1077.8	442	2484.1	3688.5	1281.7	4553.5	894.6	1300.59	2214.4	1595	4110.8	1937.1	648.8	2692.6	1678.2	4647.4	759.1	2730.3	1069.78	2268.27	2343.76	2867.99	2461.5	1755.1	1622.7	437.7	152.7	466.3	192.83	73.5	113.9	190.3	353.1	650.3	232.6	257.6	341	1601.3
mmu-mir-196a-1	4	1	24.4	1	1	1.9	1	1	5.4	2.1	108.9	41.2	1	1	1	1	17.1	1	1	1	1	20.2	1	1	1	1	1	1	93	1	1	1	1	7.6	1	13	1	1	1	1	1	2	1	1	1	1	2.7	1	1962.8
mmu-mir-196a-2	4	3.3	39.5	1	1	2.7	1	4.1	4	2.1	168.2	41.2	1	1	1	1	17.1	1	1	1	1	1	1	1	5.1	5.4	1	1	72.6	1	1	1	1	7.6	1	4.3	1	1	1	1	1	2	2.6	1	1	1	2.7	1	2512.1
mmu-mir-196b	1	16.5	1	5.33	1	1	1	1	1	1	3.1	1	1	9.3	1	1	5	1	1	1	1	1	1	1	1	1	1	1	154.3	2.29	1	3.06	5.95	1	14.4	2.1	1	1	1	1	1	1	1	1	1	1	1	1	71.1
mmu-mir-197	1	1	1	1	1	1	1	1	1	1	1	1	1	1	1	1	1	1	1	1	1	20.2	1	1	1	1	1	1	133.9	1	1	1	1	1	1	6.4	1	1	1	1	1	1	1	2	1	1	1	1	1
mmu-mir-199a-1	226.4	967.7	59.6	7490.92	136.9	609.1	3065.3	607.9	778.7	273	360.7	3296.2	150.1	217.6	322.2	528.8	282.5	86.7	507.72	94.8	4332.6	289.1	451.3	180.4	1080.9	483.4	746.1	399.4	440.5	300.47	423.38	971.13	899.51	407.8	7954.7	2239.3	61	36.5	45.6	50.41	23.9	47.4	45.4	84	88.3	40.3	19.7	299.8	1018.3
mmu-mir-199a-2	203.9	984.8	39.5	7668.43	132.7	522	3065.3	614.2	772.8	313.5	369.2	3391.3	150.1	259.3	238.9	377.4	262.4	56.1	489.84	105.7	4468.8	260.3	214.9	173.3	1095.1	523.2	865.9	576.5	461	366.3	419.14	1080.53	907.75	519.3	8182.4	2288.3	37	26.8	41.6	70.76	23.9	74.6	43.8	79.9	75.2	44.2	16.3	279.9	1018.3
mmu-mir-199b	301.6	693.8	46.2	8140.34	151.4	653.9	4444.3	492.2	814.1	366.3	559.6	3424.7	187.3	442.6	262.7	272.7	423.3	71.4	793.87	115.1	4573.5	289.1	361.2	183.2	1320.4	961.3	666.3	416	450.8	411.47	515.2	1000.03	1021.51	611.2	7753.9	2223	73	1	35.1	32.97	10.5	30.2	33.9	44.5	45.5	45.2	14.6	147.1	895
mmu-mir-19a	7	23.5	1	87.59	38.3	42.4	1	13.5	110	21.2	30.6	167.7	7.2	176	48.6	148.5	61.3	1	24.85	58.8	153.9	20.2	23.5	25.2	47.7	63	91.5	28.7	287.2	46.18	37.73	9.26	99.92	46.9	603.6	402.3	3.4	43	58.7	12.63	12.5	18.1	40.5	31.4	60.3	92.3	33.3	47.5	1
mmu-mir-19b-1	44.6	60.7	1	373.33	65.3	144.8	20.2	107.4	204.3	47.1	121.6	355	25.8	326	155.6	125.2	149.8	37.7	66.58	97.9	417.8	77.8	68.5	23.8	118.7	120.5	150	28.7	185	104.26	78.69	75.31	118.05	79.7	1206.1	668.8	87.4	128.5	285.4	53.32	43	45.3	65.2	31.4	165.8	226.7	41.8	96.6	29
mmu-mir-19b-2	19	63.1	1	312.72	108.9	146.5	1	144.9	170.4	60.6	123.7	343.3	38.3	251	155.6	125.2	81.4	40.8	84.46	79.2	409.5	68.2	136.1	33.7	135	186.9	213.9	12.1	215.7	114.59	99.88	58.79	129.59	92.9	1340	597	92.2	107.5	285.4	38.79	54.4	42.3	40.5	21.2	183.9	211	52	101.9	31.8
mmu-mir-200a	1	8	1	48.62	18.6	76.3	1	66.7	185.1	72.9	20	59.8	1	34.3	12.9	1	17.1	1	1	5.7	9.4	1	1	1	23.3	1	11.6	1	1	6.16	6.65	21.64	12.54	20.7	14.4	16.2	41.8	1	294.6	35.88	22	49.4	27.3	223.6	251.5	186.5	19.7	82	1
mmu-mir-200b	1	84.8	21.1	338.7	18.6	101.7	39.3	113.6	40.8	85.3	119.5	86.3	1	209.3	1	1	5	184.6	12.92	2.6	47.1	1	12.3	1	27.4	138.2	17	1	1	15.2	16.54	60.86	10.89	20.7	148.3	34.7	1	139.8	115	79.48	60.2	65.5	53.7	142.6	368.5	1013.7	385.1	143.1	3.8
mmu-mir-200c	1	11.1	1	35.64	5.2	13.7	1	13.5	34.9	14.5	45.4	21.6	7.2	1	1	1	37.2	1	6.96	24.5	32.4	1	1	1	7.1	1	40.9	1	11.2	77.16	15.13	44.35	22.43	20.7	81.3	91.3	29.8	17.1	23.3	18.44	10.5	12.1	5.9	114.3	81.8	32.4	6.1	63.4	1
mmu-mir-201	1	3.3	1	1	2	4.4	1	1	2.5	7.7	1	2	1	1	1	1	1	1	1	2.6	11.5	1	1	1	1	1	1	1	1	1	5.24	5.13	12.54	14.1	1	5.4	1	1	4.9	1	4.8	1	7.6	3	1	1	1	1	1
mmu-mir-202	1	1	1	1	1	2.7	1	1	1	2.1	1	1	1	1	1	1	1	1	1	1	1	1	1	1	1	1	1	1	1	1	2.41	1	1	1	1	4.3	1	1	1	1	1	1	1	1	17.5	2	1	1	1
mmu-mir-203	16	115.8	12.7	35.64	28	176.9	1	201.2	24.6	99.9	58.1	41.2	13.4	9.3	1	1	5	1	18.88	18.2	11.5	10.6	34.8	1	45.7	1	32.9	1	21.4	51.34	82.93	112.46	132.89	20.7	54.6	15.1	212.1	267.3	66.5	59.13	46.8	117.9	78.4	128.5	315.8	72.6	35	159	29
mmu-mir-204	100.2	239.2	26.1	204.48	114.1	182.8	307.4	251.3	117.4	72.9	439	270.7	32.1	92.7	131.8	202.8	250.3	282.6	108.31	210.5	197.9	298.7	192.4	53.7	530.8	1	112.8	17.6	103.2	135.24	136.61	896.82	531.86	151.9	456.3	251.2	1	1	2.3	1	1	2	2.6	1	73.5	2	1	1	682
mmu-mir-205	1	1.8	1	1	1	1.9	39.3	1	8.4	2.1	9.5	4.9	1	1	1	1	1	1	1	1	1	1	1	1	5.1	1	1	1	1	1	1	1	2.65	1	1	1	1	2.6	1	1	1	5	1	5.1	1	17.7	1	20.9	6.6
mmu-mir-206	4509.6	9641	43753.1	45364.8	25803.4	21443.2	6512.7	26310.9	32320.6	16955.4	11973.6	22220.1	1	26	60.5	160.1	9	334.6	179.84	30.7	107.8	29.8	23.5	224.5	137	2204.8	645	28.7	62.3	16.49	10.89	19.58	27.38	46.9	1	45.6	27.4	30.1	716.7	1	14.4	8.1	522.7	66.8	497	7.9	69	141.8	90502.4
mmu-mir-207	1	1	1	1	2	1	1	1	1	1	1	1	1	1	1	1	1	1	1	1	1	1	12.3	1	1	1	1	1	1	1	1	1	1	1	1	1	1	1	1	1	1	1	1	1	1	1	1	1	1
mmu-mir-208a	8.5	1	1	1	25.9	8.6	1	22.9	21.6	2.1	7.4	2	951.4	8508.5	10873.3	1471.8	1392.5	4518	1205.21	2749.1	2334.4	1883	800.2	899.3	3386.8	2266.8	3503.1	261.1	4314.6	434.71	1643.89	1191.99	3807.72	1647.9	3683.3	2320.9	1	1	1	1	4.8	1	1	1	1	1	1	1	43
mmu-mir-208b	107.7	49.1	1	22.65	60.1	36.5	20.2	47.9	59.9	28	17.9	18.7	1	17.7	1	63.1	89.5	1	84.46	26	19.9	10.6	1	11	61.9	147	30.3	6.5	113.4	28.11	92.82	15.45	136.19	33.8	81.3	14.1	1	1	1	1	1	1	1	1	1	1	1	1	17.8
mmu-mir-20a	67.1	880	245.4	217.47	86.1	318.2	39.3	223.1	130.6	79.7	284.6	429.6	50.7	51	191.3	393	161.9	80.6	42.73	96.4	317.3	106.6	124.8	32.3	315.6	160.3	237.8	39.7	246.3	537.97	256.69	133.1	518.67	434	1099	601.4	61	611	125.5	44.6	62.1	133	61.9	104.2	927.1	48.1	19.7	182.9	68.3
mmu-mir-20b	14.5	21.2	1	5.33	2	18.8	1	1	4	3.3	17.9	6.9	1	9.3	1	4.9	1	1	1	1	1	1	1	20.9	5.1	1	3.7	1	21.4	17.78	2.41	9.26	5.95	7.6	27.8	8.6	1	1	6.2	1	1	1	4.3	3	5.9	1	1	1	12.2
mmu-mir-21	2306.4	23406.9	397.7	5560	2586.7	17066.3	6991.5	19153.1	48312.6	8325.9	85673.5	17373.4	1522.8	13116.4	13050.1	6710.9	21130.6	1445.5	4966.87	25003.9	15031.9	42193.4	5201.5	1857.4	18119.2	8148	15853.5	8766.4	12941.9	4391.01	3837.71	4337.69	11492	10958.4	26861.6	8416	17563.2	29920.1	104041	10159.5	5410.7	10112	10066.7	24236.9	77482.4	12116.1	14361.2	36614.3	5995.8
mmu-mir-210	29.6	42.9	1	13.99	61.2	111.8	1	104.2	95.3	71.8	163.9	67.7	168.7	292.6	155.6	152.4	222.2	34.7	161.96	87	200	221.9	124.8	136.2	323.7	235.5	187.3	155.9	358.8	208.82	197.36	240.44	174.11	217.5	362.5	132.6	51.4	1	31.2	32.97	16.3	24.2	24	14.2	57	23.6	4.4	121.8	141.1
mmu-mir-211	1	7.2	1	1	2	2.7	1	1	1	2.1	13.7	3.9	1	1	12.9	1	1	1	1	5.7	1	10.6	1	1	23.3	1	1	1	1	3.58	1	5.13	10.89	1	14.4	3.2	1	1	1	1	1	2	1	2	1	1	1	1	9.4
mmu-mir-212	22	10.3	1	5.33	2	4.4	1	4.1	1	4.4	15.8	3	7.2	42.7	12.9	1	21.1	138.7	1	19.8	7.3	10.6	1	1	3	1	6.3	1	1	4.87	6.65	9.26	12.54	1	1	5.4	1	2.6	3.6	1	1	1	4.3	3	7.6	3.9	1	1	3.8
mmu-mir-214	134.8	690.7	41.2	628.77	200.1	396.8	39.3	407.7	1840.7	84.2	762.8	514.9	56.9	617.6	1250	284.3	793.3	386.6	114.27	276.1	784.4	1412.5	327.4	76.5	551.1	195.7	1150.6	272.2	818.8	225.6	203.01	1447.94	573.08	460.3	590.2	441.5	1	38.1	218.6	38.79	6.7	12.1	15.8	104.2	134.5	28.5	33.3	105.9	850.2
mmu-mir-215	1	9.5	1	1	6.2	1	1	7.3	20.2	4.4	7.4	1	13.4	1034.2	1535.5	1	387.1	1182.3	90.42	277.7	105.7	49	181.1	45.1	128.9	195.7	799.3	89.5	839.2	11.33	15.13	17.51	22.43	79.7	68	118.5	1	2.6	19.4	1	8.6	3	2.6	28.3	20.8	20.6	43.5	9	1
mmu-mir-216a	1	1	1	1	1	1	1	1	1	1	1	2	1	1	1	1	1	1	6.96	1	7.3	1	1	1	1	1	1	1	1	1	1	1	1	1	1	1	1	1	1	1	1	1	1	1	1	1	1	1	1
mmu-mir-216b	1	1	1	1	1	1	1	1	1	2.1	1	1	1	1	1	1	1	1	1	1	1	1	1	1	1	1	1	1	1	1	1	1	1	1	1	1	1	1	1	1	2.9	1	1	1	1	1	1	1	1
mmu-mir-217	1	1	1	1	1	1	1	1	1	1	1	1	1	1	1	1	1	1	1	1	1	1	1	1	3	1	1	1	1	1	1	1	1	1	1	1	1	1	1	1	1	1	1	1	1	1	1	1	1
mmu-mir-218-1	25	204.3	1	35.64	19.7	56	1	104.2	11.3	24.6	53.9	16.7	38.3	92.7	36.7	1	49.3	46.9	36.77	46.3	28.2	77.8	34.8	15.2	733.8	160.3	94.1	28.7	491.7	56.5	68.81	263.14	108.16	565.3	389.3	47.8	1	1	3.6	1	1	1	12.5	5.1	22.4	5.9	1	1	40.2
mmu-mir-218-2	29.6	181	1	13.99	37.3	59.4	1	98	6.9	22.4	64.5	18.7	7.2	67.7	48.6	1	37.2	56.1	54.65	35.4	26.1	106.6	68.5	16.7	735.8	178	134.1	12.1	409.9	62.96	54.68	351.9	108.16	578.4	496.4	45.6	17.8	2.6	1	1	1	3	1	3	25.7	1	1	1	45.8
mmu-mir-219-1	1	3.3	1	9.66	3.1	7.8	1	13.5	4	3.3	5.2	6.9	1	9.3	1	1	1	40.8	1	4.1	1	1	12.3	1	3	1	3.7	1	1	4.87	9.48	3.06	17.49	1	1	6.4	1	1	1	1	1	5	9.2	4	1	4.9	12.9	1	1
mmu-mir-219-2	1	1	1	1	1	1.9	20.2	1	1	1	3.1	3	1	1	1	1	1	1	1	1	1	1	1	1	1	1	1	1	1	1	2.41	1	1	1	14.4	3.2	1	1	1	1	4.8	2	2.6	2	1	2	1	1	3.8
mmu-mir-22	357.2	6646.2	436.2	6685.65	971.8	2661	2069.4	3808.3	2739.2	631.5	3790.8	6219.7	404.7	7975.2	5484.7	1339.9	2703.5	115744	573.3	5706.6	7005.4	5282.3	969.1	496.4	3453.7	810.8	2164.5	150.4	1595.6	1503.49	2675.11	3807.21	6043.28	5748.7	21559.1	10531.4	766.3	3059.1	1404.9	256.78	170.8	281.2	267.6	647.4	1349	1990.1	1044.5	732.7	3829.4
mmu-mir-220	1	1	1	1	1	1	1	1	1	1	1	1	1	1	1	1	1	1	1	1	1	1	1	1	1	1	1	1	1	1	1	1	1	1	1	1	1	1	1	1	1	1	1	1	1	1	1	1	1
mmu-mir-221	14.5	350.9	1	477.24	45.6	248.8	135.1	198.1	111.5	55	904.6	1810.4	56.9	167.7	155.6	98	165.9	163.2	90.42	260.5	3191.1	769.2	507.5	40.9	662.7	306.4	312.4	139.3	512.1	377.91	296.24	1059.89	1456.75	211	2263.9	1983.8	80.2	65.6	107.2	91.1	56.3	112.9	84.9	193.2	312.5	57.9	96.2	483	244.8
mmu-mir-222	13	205.8	1	18.32	12.4	31.5	96.8	29.2	18.7	21.2	221.1	46.1	32.1	176	36.7	1	13.1	1	54.65	91.7	72.2	375.5	124.8	36.6	49.7	93.9	112.8	39.7	256.5	86.19	53.27	275.53	134.54	66.6	268.8	67.3	1	15.5	7.6	73.66	14.4	68.5	10.9	40.5	25.7	9.8	4.4	48.8	15
mmu-mir-223	115.2	316.8	1	100.58	78.8	556.7	115.9	376.4	130.6	107.8	1389.1	633.6	44.5	4908.8	286.5	338.6	825.4	897.7	90.42	118.2	244	269.9	158.6	59.4	463.8	394.9	307	161.5	287.2	723.85	321.67	1115.62	424.7	302.8	1219.5	317.5	61	94.6	122.9	163.77	31.5	47.4	75.1	146.7	391.6	505.4	713.1	184.3	365.3
mmu-mir-224	23.5	146.1	1	26.98	16.6	66.1	1	107.4	20.2	21.2	151.2	59.8	19.6	59.3	1	109.7	21.1	1	24.85	19.8	51.3	173.8	57.3	25.2	175.6	67.4	126.1	89.5	450.8	20.36	9.48	71.18	40.57	151.9	41.2	26	1	1	1	1	1	1	1	5.1	7.6	1	1	10.3	68.3
mmu-mir-23a	7175.7	41845	2568.8	5243.95	4496.2	10925.1	22389.6	17679.7	6431.9	5912.9	57754.3	8704.9	3342.8	7075.3	8089.8	16121.8	11506.9	16890.7	9986.39	72073.9	11272.1	120913	12394.3	4005.7	25660	15613.6	17322.4	4483.3	10376.2	12280.4	14089.2	58592.7	33410.8	16456.8	18680.2	11847.5	1284.6	741.7	934.3	468.96	401.7	562.3	1256.7	1567	3404	313.1	459.9	2611.7	19204.4
mmu-mir-23b	2223.7	15135.5	1423.9	1802.05	1539.2	3233.6	8236.3	6270.3	2440.2	2092.6	20552.1	2694.1	1678.1	4675.5	4247.6	6967	6105.8	9763.3	4317.07	33735.7	5348.5	71144.2	7621.6	1901.6	14175.3	9099.5	8734.9	2557.6	6062.6	6003.22	7288.76	34436.5	19263.8	8143.6	8463.5	6209.2	1519.7	1038.7	1170.2	483.49	262.4	546.2	947.3	1058.2	2171.3	380.8	631.5	2510.8	11275.9
mmu-mir-24-1	319.6	2431	99.8	615.78	587	1213	173.4	2122.1	13540.4	801.2	788.2	1213.2	529	1200.9	26468	1526.1	4601.7	1356.7	716.37	842	1419.1	788.4	867.7	505	1318.4	421.4	1972.9	305.4	1432.1	2077.9	1511.1	3169.4	1255.62	1805.4	2946.8	2016.4	39.4	267.3	1182	143.42	64	181.4	65.2	191.2	500.3	105	26.5	333	1522.8
mmu-mir-24-2	354.2	2481.4	106.5	646.09	571.5	1235.8	115.9	2059.5	13889.5	750.7	811.5	1190.6	485.5	1325.9	27419.6	1541.7	4356.4	1405.7	758.1	865.4	1377.2	711.6	912.8	546.3	1257.5	563	2236.4	222.4	1493.4	2000.45	1491.33	3148.76	1311.67	1877.5	2277.3	1955.5	34.6	246.3	1178.1	137.61	60.2	166.3	68.5	203.3	577.8	127.6	33.3	364.9	1564.9
mmu-mir-25	456.4	702.4	262.1	455.59	371.3	368.1	479.8	620.4	535.7	367.4	534.2	508	224.6	1042.6	1345.2	505.5	704.8	1433.2	585.22	416.8	424.1	269.9	1047.8	322.7	1119.4	903.8	1140	349.6	2116.9	6918.4	1088.73	3159.08	1765.05	834.3	1099	1222.4	180.9	186.6	250.1	192.83	113.6	134	183.7	240.8	193.8	139.4	142.1	248	718.5
mmu-mir-26a-1	22268.9	13355.7	42919.4	12911.4	10433.2	13059.8	7795.8	11488.5	22336.9	11928.1	13962.7	9800.3	35561.6	42738.4	35460.8	9617.6	17511.1	42000.2	21074.7	18548	12082.7	33138.4	19260.8	22984.2	17634.1	16436.7	11574.4	11771.2	9210.9	15335.7	22021.1	20774.2	19293.4	17067	12922.5	14377.3	3395.9	3922.4	9869.9	3419.13	11967.3	4807.1	4691.5	1418.3	3191.4	7816	3552.8	3372.6	9706.4
mmu-mir-26a-2	22661.2	13386	43440	12976.3	10523.4	13320.3	7642.6	11260.2	22590.3	11778.6	13903.4	9879.8	34884.5	43538.3	35270.5	10001.8	16996.4	41923.7	21116.4	18502.6	11925.6	32696.7	18788	22878.8	17764	16348.2	11601	11721.4	9783.4	15489.3	21824.7	21028.1	19842.4	17979.1	14462.3	14679.7	3122.4	3957.9	9909.2	3817.33	12364.2	4904.8	4602.6	1471.9	3356.2	7911.2	3423.6	3465.5	9541
mmu-mir-26b	10892.2	13527.2	42489.2	2975.32	3503.6	7922.6	4329.3	14936	10233.6	9397	17111.4	7419.1	28722.7	6575.3	15417.3	7681.1	14776.4	19155.3	15369.6	15824.9	9477	19301.6	8893.6	23277.4	11638	12029	7130.2	15855	5684.4	11984.8	18139.2	8313.16	14908	13044.9	12547.5	9992	3237.5	11345.7	12229.3	3573.18	22899.3	4821.2	6075.6	2921.6	6012.7	2008.7	1063.1	5408.3	9115
mmu-mir-27a	322.6	1402.2	466.4	888.53	600.5	2029.2	2031.1	2197.2	1064.5	596.7	1054.8	1030.8	541.4	1025.9	1047.8	1250.6	1597.6	796.7	781.95	1212.5	924.7	1460.5	1002.8	802.5	3141.1	1014.4	1299.6	416	1268.5	741.92	900.85	1999.06	2587.72	1825.1	4607.2	1100.6	188.1	172.1	188.4	82.38	73.5	101.8	71.8	181.1	505.3	83.4	41.8	297.1	1029.6
mmu-mir-27b	1068	2550.5	407.8	2135.41	1099.4	2540.9	1322.5	3479.8	6004.8	1535.2	2709.5	2012.5	1907.9	2792.4	8030.3	3912.8	9849.9	1549.5	1998.08	5609.6	3519.9	6703.4	3839.4	2959.3	7052.6	4851.2	3713.3	2601.8	3527.6	2186.33	3175.18	4764.96	5654.2	4174	7459.3	3157.3	663.2	591.6	3648.9	503.84	640.2	572.4	438.8	520	1630.8	374.9	344.3	1156.3	3804.1
mmu-mir-28	623.2	503.8	1164.4	827.92	249.9	342.7	192.5	611	641.7	303.3	396.7	308.9	578.7	850.9	976.4	843.1	761.1	1788.2	1503.28	457.4	849.3	557.9	834	648.8	762.2	713.5	844.6	720.4	869.9	401.15	445.98	816.32	493.94	552.2	737.5	494.8	252.9	389.9	624.9	248.06	392.2	159.2	318.6	354.1	343.8	142.3	186.2	371.5	729.7
mmu-mir-290	16	3.3	1	1	5.2	2.7	1	4.1	2.5	2.1	1	1	1	1	1	1	1	1	12.92	1	1	1	1	1	1	1	9	1	1	4.87	2.41	1	2.65	1	1	5.4	1	1	1	3.91	1	1	1	5.1	7.6	3.9	1	1	1
mmu-mir-291a	1	1	1	1	1	5.2	1	1	2.5	1	1	1	1	1	1	1	1	1	1	1	1	1	1	1	1	1	1	1	1	1	1	1	1	1	1	1	1	1	1	1	1	1	4.3	2	30.7	1	1	3.7	1
mmu-mir-291b	1	1	1	1	1	1	1	1	1	1	1	1	1	1	1	1	1	1	1	1	1	1	1	1	1	1	1	1	1	1	1	1	1	1	1	1	1	1	1	1	1	1	1	1	1	1	1	1	1
mmu-mir-292	1	1	1	1	1	1	1	1	1	1	1	1	1	1	1	1	1	1	1	1	1	1	1	1	1	1	1	1	1	1	1	1	1	1	1	1	1	4.2	2.3	1	1	2	7.6	5.1	2.7	6.9	19.7	1	1
mmu-mir-293	1	1	1	1	1	1	1	1	1	1	1	1	1	1	1	1	1	1	1	1	1	1	1	1	1	1	1	1	1	1	1	1	1	1	1	1	1	1	1	1	1	1	1	1	1	1	1	1	1
mmu-mir-294	1	1	1	1	1	2.7	1	1	2.5	1	1	1	1	1	1	1	1	1	1	1	1	1	1	1	3	1	1	1	1	1	1	1	1	1	1	1	1	1	1	3.91	1	5	2.6	5.1	14.2	3.9	7.8	1	1
mmu-mir-295	1	1	1	1	1	1	1	1	1	1	1	1	1	1	1	1	1	1	1	1	1	1	1	1	1	1	1	1	1	1	1	1	1	1	1	1	1	1	1	1	1	1	1	1	1	1	1	1	1
mmu-mir-296	53.6	13.4	1	39.96	8.3	37.4	39.3	41.7	8.4	3.3	73	20.6	1	134.3	12.9	1	29.2	1	12.92	24.5	5.2	39.4	23.5	1	82.2	18.7	11.6	1	31.7	44.89	8.06	34.03	10.89	20.7	27.8	41.2	1	2.6	1	1	4.8	4	2.6	19.2	9.2	23.6	1	35.5	15
mmu-mir-297a-1	1	1	1	1	1	1	1	1	2.5	2.1	1	2	1	1	1	1	1	1	1	1	1	1	1	1	3	1	1	6.5	1	1	1	1	4.3	1	1	1	1	1	2.3	1	1	1	1	1	1	1	1	1	1
mmu-mir-297a-2	1	1	1	1	1	1	1	1	4	1	1	1	1	1	1	1	1	1	1	1	1	1	1	1	1	1	1	1	1	2.29	1	1	1	1	14.4	1	1	1	1	1	1	2	1	1	5.9	1	1	1	1
mmu-mir-297a-3	1	4.9	1	1	2	1.9	1	1	2.5	1	1	1	1	1	1	1	9	10.2	1	2.6	1	1	1	6.7	1	1	1	1	1	3.58	2.41	3.06	1	1	1	1	1	2.6	2.3	1	4.8	3	1	1	7.6	3	1	1	1
mmu-mir-297a-4	1	2.6	1	1	1	1.9	1	4.1	2.5	1	5.2	3.9	1	1	1	1	9	13.2	1	1	1	1	1	3.8	1	1	1	1	1	1	1	3.06	2.65	1	1	1	1	5.8	1	1	1	1	1	1	4.3	1	1	1	1
mmu-mir-297a-5	1	1.8	1	1	1	1.9	1	1	1	1	1	1	1	1	1	1	1	4.1	1	1	1	1	1	1	1	1	1	1	1	2.29	1	3.06	1	1	1	1	1	1	1	1	1	1	1	1	1	1	1	1	1
mmu-mir-297a-6	1	1	1	1	1	1	1	1	2.5	1	1	1	1	1	1	1	1	1	1	1	1	1	1	1	1	1	1	1	1	1	2.41	1	1	1	1	1	1	1	1	1	1	1	1	1	5.9	1	1	1	1
mmu-mir-297b	1	2.6	1	1	1	1.9	1	4.1	1	1	1	1	1	9.3	1	1	5	16.3	1	2.6	1	1	12.3	5.3	1	1	1	1	1	1	1	7.19	2.65	1	1	2.1	1	1	1	1	1	2	1	1	4.3	1	1	1	1
mmu-mir-297c	1	1	1	1	2	7.8	20.2	1	1	2.1	1	2	1	1	1	1	9	16.3	1	2.6	7.3	1	1	3.8	1	1	1	1	11.2	4.87	3.83	5.13	5.95	1	14.4	2.1	1	7.5	1	1	1	1	1	1	2.7	1	1	1	1
mmu-mir-298	14.5	58.4	42.9	18.32	1	8.6	1	19.8	5.4	8.9	13.7	7.9	13.4	9.3	1	1	25.1	1	24.85	10.4	7.3	39.4	34.8	9.5	27.4	1	14.3	28.7	21.4	6.16	3.83	19.58	9.24	1	14.4	3.2	1	9.1	1	6.81	1	3	1	11.1	29	3	1	1	37.4
mmu-mir-299	95.7	229.1	39.5	48.62	39.4	75.4	96.8	295.1	195.4	52.7	100.5	84.4	1	26	1	1	25.1	126.5	6.96	1	9.4	10.6	23.5	1	21.3	54.1	17	1	1	8.74	10.89	52.6	15.84	7.6	14.4	5.4	1	1	10.2	9.72	2.9	4	7.6	6.1	1	7.9	12.9	1	180.4
mmu-mir-29a	10423.3	4784.9	436.2	37550.2	14743.8	19472.5	8868.4	11441.6	9255.6	7318.9	22795.1	24716	4839.7	38322.2	10575.9	15947.1	12898.3	4453.7	6087.62	24819.4	30624.1	30209.8	18247.7	6672.2	36219.2	23180.9	26351.7	4289.6	29225.5	8903.65	21183.4	23688.7	29106.2	30721.2	35578.5	23986.5	16879.4	2208.6	3752.5	6715.18	2411	3160.4	16801.3	5812.9	9562.4	10919.9	7228.7	8271.3	5900.5
mmu-mir-29b-1	152.8	84	1	308.39	213.6	1099.7	403.2	198.1	260.2	407.9	1490.7	1713.3	429.6	1225.9	310.3	466.7	342.8	74.5	376.57	1250	2422.4	1249.3	237.4	317	1032.2	695.8	304.4	205.8	685.9	220.44	793.49	461.3	1867.27	919.6	2478.2	1483.4	387.3	78.5	115	239.34	134.6	525	275.8	413.8	1185.9	801.7	286.5	1166.9	85.1
mmu-mir-29b-2	199.4	85.6	2.7	511.87	399.3	1850.7	652.2	363.9	494.4	673.1	2337.1	3801.3	727.7	1642.5	548.2	936.3	451.4	40.8	489.84	1459.4	4431.1	1518.2	372.5	648.8	2347.5	1253.4	519.9	504.6	1053.9	301.76	1184.78	521.15	3468.1	1116.4	3924.3	3191	1229.4	83.3	197.6	530	281.5	990.6	522.7	825.5	2153.2	1419	351.1	2170.8	71.1
mmu-mir-29c	4566.7	1281.2	71.3	1460.02	2581.6	8286.3	3639.9	2963.6	1787.7	2317.4	7752.1	4290.7	2305.4	15632.8	2023.2	16665.1	4324.2	1182.3	2761.14	16662.8	6848.3	14922.9	9827.9	3261.1	8666.3	22017	6991.8	2375	5336.8	2505.15	15757.5	5520.42	9728	17067	7258.4	4748.5	2273	795	1112.6	4177.74	1176.4	2089.1	8940.9	1649	4694.3	7695.3	3891	4959.4	1147.3
mmu-mir-300	241.5	170.9	78	74.6	61.2	58.5	1	332.6	163	80.8	41.2	57.9	25.8	1	1	1	9	1	18.88	11.9	9.4	1	23.5	8.1	39.6	1	54.2	28.7	11.2	10.04	13.71	29.9	10.89	53.5	14.4	2.1	1	1	2.3	3.91	6.7	6	5.9	7.1	19.1	1	1	1	216.8
mmu-mir-301a	22	155.4	1	13.99	18.6	38.2	1	38.5	39.3	40.3	22.2	11.8	19.6	26	48.6	82.5	57.3	1	108.31	19.8	38.7	39.4	12.3	11	114.7	213.4	59.5	17.6	195.2	61.67	108.36	21.64	136.19	112.5	134.9	73.9	32.2	30.1	7.6	21.35	8.6	12.1	4.3	27.3	63.6	5.9	1	23.6	3.8
mmu-mir-301b	1	4.1	1	1	1	1.9	1	1	2.5	3.3	7.4	3	1	1	1	1	1	1	1	2.6	3.1	1	1	1	1	1	3.7	1	31.7	7.45	2.41	1	1	1	1	5.4	1	1	1	1	1	1	1	1	1	1	1	1	1
mmu-mir-302a	1	1	1	1	1	1	1	1	1	1	1	1	1	1	1	1	1	1	1	1	1	1	1	1	3	1	3.7	1	1	1	1	1	1	1	1	1	1	1	1	1	1	1	1	1	1	1	1	1	1
mmu-mir-302b	1	1	1	1	1	1	1	1	1	1	1	1	1	1	1	1	1	1	1	1	1	1	1	1	3	1	1	1	1	1	1	1	1	1	1	1	1	1	1	1	1	1	1	1	1	1	1	1	1
mmu-mir-302c	1	1	1	1	1	1	1	1	1	1	1	1	1	1	1	1	1	1	1	1	1	1	1	1	1	1	1	1	1	1	1	1	1	1	1	1	1	1	1	1	1	1	1	1	1	1	1	1	1
mmu-mir-302d	16	2.6	1	1	1	4.4	1	1	1	2.1	7.4	1	1	1	1	1	1	1	1	2.6	3.1	1	1	1	1	1	3.7	1	1	2.29	1	1	2.65	1	1	1	1	1	1	1	1	1	1	1	1	1	1	1	1
mmu-mir-30a	8382.5	4223.2	6718.6	7681.42	6638	3886.5	2260.9	6279.7	7483.6	3488.5	3170.8	3719.9	4957.7	15182.8	13811.4	6086.1	6290.8	9711.3	8823.92	7937.2	5195.6	7471.6	10244.4	5052.1	7854.4	10320.9	8649.7	2264.3	10815.8	2958.22	4568.04	3150.83	5784.44	6424.5	13792.8	6934.6	1651.7	1963.3	3482.5	1204.32	2061.8	1422	2713.3	1275.7	2115.3	6048.7	1013.9	1277.1	5662.2
mmu-mir-30b	1033.5	6048	369.3	1845.34	1447.9	5047.8	307.4	4906.4	1587.4	1756.6	3558.1	3950.3	1131.5	55145.5	3997.8	7184.3	4903.4	27396.6	4835.72	3988.6	6959.3	2536	4942.6	1763.5	10868.7	5528.2	4852.3	925.1	3036.9	4766.64	4041.12	12546.6	12111.9	7894.3	21505.5	5820.9	1188.6	614.2	1054.9	216.09	323.5	716.5	838.7	581.7	2370.7	6383.4	4859.7	1881.3	3815.3
mmu-mir-30c-1	1135.7	5658.5	632.1	1572.59	1246.7	4551.3	403.2	4656.1	1556.4	1672.3	3926.3	3399.2	1311.6	5050.5	4295.2	5337.1	3419.4	12015.6	3220.17	2467.7	5373.7	2526.4	5764.3	1655.3	8327.4	4032.5	3386	891.9	3108.5	5004.14	3162.47	13172.1	9160.87	6122.7	16310.2	6006.9	922.3	775.6	1115.2	343.98	438	637.9	693.9	596.9	1741.2	1020.6	869.4	1957	4911.2
mmu-mir-30c-2	1401.7	5726.8	581.9	1460.02	1329.7	4522.5	345.7	4887.6	1666.9	1743.1	3771.8	3382.5	1193.6	4508.9	4521.2	5049.9	3294.7	11578	3160.56	2541.2	5137	2545.6	5685.5	1662.4	8367.9	3970.5	3343.4	1102.2	3200.5	4948.64	3247.23	12858.3	8948.19	6103	16270	5884	871.9	862.8	1243.6	387.57	428.4	755.8	677.4	675.8	1831.9	1020.6	837.1	2035.4	4930.8
mmu-mir-30d	2133.6	3003.6	1753.6	1845.34	4604.1	2831.8	1016.1	2553.8	3148.7	1073.2	1300.3	1804.5	1721.6	18724.1	7518.8	2407.1	4879.2	9937.7	1622.51	5859.8	2562.7	4437.3	7880.5	1977	5199.4	5966.3	5035.9	714.9	6481.7	5346.21	5179.7	7691.86	6847.82	4416.8	5665	5904.7	644	970.9	1112.6	588.13	441.8	931.2	782.8	445.1	970	3482.6	398.7	858.8	1968.4
mmu-mir-30e	3640.9	2696.3	2856.8	4161.59	3216.3	1978.4	843.7	3185.7	4001.6	1730.7	1884.3	2090.9	4454.6	10441.6	12681.4	5950.2	5912.8	8594.3	7774.7	7376	4035.2	5234.2	8274.5	4464.1	10129.8	9232.2	6015.2	2092.7	7248.3	3092.47	5402.9	3813.41	9022.38	5013.9	13444.7	5913.4	989.5	756.2	1521.5	364.32	802.4	532.1	848.6	352	841.5	2440.5	272.9	679.6	1934.8
mmu-mir-31	14.5	80.1	1	31.31	22.8	250.5	58.5	138.7	54	168.5	41.2	48.1	13.4	42.7	131.8	1	33.2	80.6	36.77	174.5	197.9	260.3	102.3	23.8	376.5	155.9	96.8	17.6	328.1	139.12	88.58	318.87	221.92	263.5	268.8	170.7	641.6	916	370.6	163.77	130.8	234.8	399.3	416.8	330.6	123.7	40.1	591.9	34.6
mmu-mir-32	1	39	1	22.65	32.1	74.6	1	41.7	21.6	57.2	24.3	67.7	13.4	26	1	1	49.3	1	54.65	40.1	65.9	39.4	12.3	2.4	80.2	217.8	32.9	1	164.6	12.62	22.19	7.19	113.11	66.6	161.7	55.4	1	18.8	27.2	18.44	14.4	39.3	30.6	30.3	68.6	11.8	1	35.5	1
mmu-mir-320	3538.7	625.6	607	3932.13	2212.3	1184.3	9787.6	1318.1	3866	883.3	587.2	1438.7	1255.7	2800.7	3522	2174.2	1086.8	1561.7	2510.76	1814.3	2633.9	3285	2950.2	1897.3	1594.4	3935.1	4014	786.8	5296	2055.95	1508.28	3656.53	1242.43	2192.5	1581	2140.4	512	155.9	318.2	454.43	357.8	308.4	598.4	788.1	839.8	444.5	111.5	491	1918
mmu-mir-322	1601.5	4519.6	1079	788.96	686.6	637.9	345.7	1336.8	1251.5	773.1	534.2	404.1	640.8	1084.2	1713.9	1809.4	1412.6	2369.7	2445.19	529.4	993.8	586.7	1374.3	594.7	1679.7	1669.4	1539.1	615.2	1575.2	763.86	1480.02	1255.98	1537.54	1359.2	1005.3	751.5	61	388.3	254	137.61	151.8	159.2	200.1	303.5	299.3	87.4	147.2	115.2	1180.9
mmu-mir-323	1	12.6	1	5.33	1	1	1	1	8.4	2.1	1	3	7.2	1	1	1	13.1	1	1	1	1	1	1	11	3	1	1	34.2	1	1	1	5.13	2.65	1	1	1	1	1	2.3	1	1	1	1	1	1	1	1	1	12.2
mmu-mir-324	238.5	168.6	1	117.89	52.9	110.1	58.5	138.7	283.8	101	113.2	135.4	50.7	800.9	1	105.8	169.9	457	167.92	85.4	126.7	231.5	91.1	112	216.2	390.4	166	161.5	338.3	83.61	135.2	192.96	103.22	119.1	161.7	98.9	85	13.9	32.5	120.17	25.8	33.3	24	75.9	169.1	155.1	108.1	54.1	129.9
mmu-mir-325	1	1	1	1	1	1.9	39.3	4.1	1	5.5	1	2	1	1	1	1	1	1	1	5.7	1	1	1	1	3	1	3.7	1	21.4	1	3.83	7.19	7.59	7.6	1	3.2	1	1	1	1	1	1	1	1	1	2	1	1	3.8
mmu-mir-326	14.5	6.4	1	78.93	11.4	29.8	575.6	10.4	45.2	21.2	329	23.6	7.2	76	24.8	1	25.1	1	54.65	10.4	19.9	10.6	12.3	1	80.2	1	25	1	21.4	66.83	25.01	56.73	30.68	33.8	175.1	18.4	1	1	1	41.69	4.8	22.2	2.6	8.1	12.5	25.5	29.9	24.9	17.8
mmu-mir-327	1	1	1	1	1	1	1	1	1	1	1	1	1	1	1	1	1	1	1	1	1	1	1	1	1	1	1	1	1	1	1	1	1	1	1	3.2	1	1	1	1	1	1	1	1	1	1	1	1	1
mmu-mir-328	433.8	226	16.1	260.77	268.6	407	1590.6	432.7	491.5	270.7	227.4	320.7	206	759.3	750.4	272.7	467.5	4.1	299.07	204.2	193.7	212.3	507.5	274.3	695.2	124.9	368.2	139.3	430.3	1205.32	518.02	1410.79	434.59	289.7	657.1	396.9	10.6	20.4	69.2	79.48	44.9	63.5	33.9	49.6	66.9	57.9	92.8	120.5	485.9
mmu-mir-329	41.6	297.4	1	165.52	34.2	120.3	250	301.3	182.2	21.2	394.6	109.9	7.2	126	24.8	1	21.1	56.1	1	29.1	3.1	68.2	12.3	1	70	147	9	12.1	1	17.78	9.48	108.33	48.81	27.2	27.8	17.3	1	1	2.3	1	4.8	4	5.9	5.1	9.2	7.9	14.6	1	188.8
mmu-mir-33	5.5	13.4	1	5.33	2	23	211.7	16.6	6.9	10	7.4	11.8	1	9.3	1	1	1	1	18.88	7.3	11.5	1	12.3	1	13.2	5.4	6.3	1	1	7.45	9.48	11.32	12.54	14.1	41.2	26	39.4	1	16.7	3.91	14.4	32.2	12.5	19.2	24.1	18.7	16.3	94	6.6
mmu-mir-330	20.5	32	1	78.93	8.3	27.2	39.3	26	14.3	11.1	7.4	18.7	1	1	12.9	1	1	31.6	48.69	8.8	68	1	1	8.1	25.4	5.4	43.6	6.5	41.9	10.04	17.95	29.9	25.73	20.7	94.7	45.6	1	1	3.6	3.91	1	2	5.9	31.4	9.2	2	1	3.7	17.8
mmu-mir-331	1	14.2	1	83.26	17.6	18.8	192.5	13.5	15.7	6.6	43.3	2	13.4	17.7	12.9	35.9	25.1	1	84.46	49.5	11.5	58.6	23.5	1	70	1	17	1	21.4	33.27	16.54	42.28	119.7	33.8	201.9	40.2	41.8	13.9	1	27.16	8.6	18.1	2.6	13.1	42.2	2	2.7	35.5	31.8
mmu-mir-335	2368	1565.1	2125.2	1845.34	937.6	372.3	250	1386.9	2941	509	525.8	622.8	1796.1	2000.8	1963.7	2403.2	3234.4	2461.5	4144.19	1681.4	2070.5	1057.3	4357.2	1888.7	1373.2	4103.3	2545.1	1793.9	2239.6	695.45	2439.2	467.49	2457.48	1346.1	2277.3	1659.6	154.5	746.6	680	407.92	699.4	342.6	651.1	593.8	516.8	322.9	142.1	97.9	679.2
mmu-mir-337	273	1064.7	109.8	1347.45	414.8	1374.6	2605.7	2653.9	731.6	409	1293.9	921.9	1	117.7	1	105.8	33.2	196.9	24.85	46.3	57.6	77.8	46	15.2	258.8	332.9	131.4	84	31.7	28.11	20.78	104.21	109.81	191.3	108.1	31.5	1	1	3.6	6.81	16.3	32.2	10.9	64.7	80.1	19.6	7.8	26.2	861.4
mmu-mir-338	47.6	70.8	1	96.25	40.4	224.3	211.7	144.9	89.4	59.4	240.1	150.1	19.6	51	12.9	1	45.2	129.5	54.65	32.3	53.4	10.6	12.3	1	106.6	1	46.2	1	31.7	33.27	40.55	153.74	86.73	73.2	295.6	47.8	1	9.1	3.6	9.72	2.9	24.2	5.9	34.4	160.9	13.8	2.7	52.8	275.7
mmu-mir-339	58.1	118.9	1	31.31	33.2	141.4	58.5	98	46.7	42.6	259.2	67.7	25.8	201	60.5	90.3	97.5	86.7	54.65	152.6	40.8	231.5	46	33.7	124.8	76.2	86.2	6.5	287.2	139.12	58.92	221.86	94.97	138.8	389.3	106.5	34.6	30.1	24.6	30.07	18.2	40.3	33.9	44.5	99.9	36.3	38.4	67.4	172
mmu-mir-340	148.3	137.6	1	48.62	139	109.3	135.1	101.1	121.8	74.1	316.3	98.1	81.7	101	96.2	342.5	149.8	117.3	114.27	176.1	114.1	173.8	192.4	52.3	242.6	372.7	325.7	89.5	665.4	79.74	180.4	38.15	202.13	197.8	161.7	166.3	1	138.2	189.8	73.66	60.2	100.8	139.2	135.6	207	105	97.9	103.3	68.3
mmu-mir-341	321.1	66.2	56.2	230.46	82.9	86.4	288.3	182.5	538.6	108.9	24.3	145.2	19.6	17.7	12.9	1	9	1	18.88	7.3	17.8	39.4	1	8.1	53.8	1	54.2	17.6	1	3.58	9.48	11.32	9.24	7.6	81.3	8.6	1	1	3.6	21.35	4.8	10.1	7.6	27.3	29	2	1	15.6	141.1
mmu-mir-342	134.8	146.9	1	91.92	33.2	100	307.4	110.5	462	24.6	1124.6	114.8	32.1	650.9	1071.6	1	451.4	961.9	60.61	419.9	133	788.4	158.6	16.7	147.2	49.7	110.1	23.1	144.1	195.91	362.63	504.64	172.46	158.5	349.1	139.1	1	9.1	147.8	166.67	6.7	22.2	35.6	119.4	139.4	59.9	87.7	70.1	158
mmu-mir-343	1	1	1	1	1	1	1	1	1	1	1	1	1	1	1	1	1	1	1	1	1	1	1	1	1	1	1	1	1	1	1	1	1	7.6	1	1	1	1	2.3	1	1	1	1	1	1	1	1	1	1
mmu-mir-344-1	5.5	1	1	5.33	1	1.9	1	1	1	1	3.1	1	1	1	1	1	1	1	1	1	1	1	1	1	3	1	1	1	1	1	1	1	1	1	1	1	1	1	1	1	1	1	1	1	1	1	1	1	1
mmu-mir-344-2	5.5	1	1	1	1	2.7	1	4.1	1	2.1	1	3	1	1	1	1	1	1	1	1	1	1	1	1	1	1	1	1	1	1	1	1	1	7.6	1	1	1	1	1	1	1	1	1	1	1	1	1	1	1
mmu-mir-345	122.7	282.6	12.7	182.84	151.4	322.4	805.4	154.3	154.2	79.7	927.8	136.3	88	1175.9	262.7	90.3	190	1846.4	209.65	1306.2	246.1	1422.1	136.1	93.5	242.6	266.5	301.7	95.1	225.9	190.75	205.83	219.8	327.43	289.7	402.7	189.2	106.6	60.7	94.1	70.76	41.1	106.8	20.7	70.8	146	335.6	410.6	116.5	87.9
mmu-mir-346	1	2.6	1	1	2	1	58.5	1	5.4	1	1	1	1	1	1	1	1	1	1	1	1	1	1	1	1	1	1	1	1	1	1	3.06	2.65	1	1	1	1	1	1	6.81	1	1	1	1	5.9	2	1	1	1
mmu-mir-34a	746.4	632.5	69.6	35.64	43.5	237.8	154.2	257.5	326.5	115.6	121.6	113.8	193.6	167.7	738.5	101.9	459.5	102	66.58	151.1	246.1	769.2	1453.1	67.9	963.1	2368.6	197.9	89.5	6297.7	62.96	74.46	75.31	213.68	394.7	349.1	508.9	312.9	201.1	387.7	166.67	50.6	310.4	48.7	2630.3	785.4	38.3	16.3	108.6	169.2
mmu-mir-34b	19	8	1	5.33	2	1.9	1	1	1	1	1	3.9	1	9.3	1	1	5	1	1	4.1	1	49	12.3	1	11.2	306.4	3.7	1	1	6.16	2.41	46.41	40.57	20.7	1	6.4	1	1	2.3	1	1	2	1	1	1	1	1	3.7	12.2
mmu-mir-34c	1	8.8	1	1	1	3.5	1	7.3	4	3.3	1	4.9	1	1	12.9	1	9	1	1	5.7	7.3	20.2	12.3	1	11.2	1	6.3	1	21.4	1	3.83	9.26	10.89	1	1	3.2	1	1	4.9	6.81	1	1	1	1	1	1	1	1	1
mmu-mir-350	32.6	103.4	1	52.95	43.5	145.6	1	188.7	48.1	52.7	83.5	141.2	44.5	775.9	120	67	198.1	460	36.77	79.2	135.1	29.8	102.3	57.9	208	1	99.5	12.1	72.6	148.15	152.15	190.9	314.24	171.6	670.5	108.7	1	31.7	23.3	27.16	23.9	29.2	20.7	56.6	106.5	125.6	87.7	103.3	177.6
mmu-mir-351	1010.9	737.3	447.9	1187.27	319.4	341	288.3	1086.6	1071.8	407.9	369.2	443.3	305.4	775.9	631.4	1444.7	712.8	567.2	1753.66	332.4	761.3	490.7	811.5	734.2	1176.3	1948.1	897.8	515.6	972.1	416.64	583	814.26	485.7	644	1112.4	507.8	257.7	247.9	341.8	640.45	327.3	218.7	503	530.1	487.1	85.4	225.3	429.9	1620.9
mmu-mir-361	367.7	200.4	21.1	282.41	118.2	280.1	250	460.9	503.3	140.4	661.2	235.4	81.7	392.6	702.8	253.3	640.4	328.5	203.69	657.5	195.8	1220.5	271.2	117.7	354.2	151.5	256.5	72.9	389.4	281.1	317.43	659.45	301.05	368.4	483	288.1	51.4	107.5	428.3	88.2	35.4	107.8	91.5	61.7	106.5	96.2	23.1	108.6	348.5
mmu-mir-362	89.7	183.3	1	44.29	60.1	154.1	1	307.6	192.5	79.7	271.9	203	19.6	534.3	36.7	1	41.2	392.7	30.81	49.5	130.9	77.8	57.3	1	206	319.6	64.9	61.9	93	62.96	85.76	145.49	177.4	46.9	268.8	97.8	70.6	52.6	31.2	88.2	16.3	65.5	37.2	51.6	83.4	230.6	121.7	164.3	155.1
mmu-mir-363	1	4.1	1	1	1	1	1	1	1	1	1	3.9	1	1	1	1	5	1	1	1	1	10.6	1	1	1	1	6.3	1	31.7	1	1	5.13	1	1	1	4.3	1	1	1	1	2.9	1	1	1	1	1	1	1	1
mmu-mir-365-1	175.3	243.1	21.1	139.54	95.4	401.1	39.3	479.7	95.3	81.9	210.5	112.8	25.8	742.6	48.6	171.8	65.3	383.5	30.81	66.7	72.2	49	79.8	19.5	135	1	86.2	12.1	62.3	150.73	128.14	735.82	284.57	151.9	228.6	122.8	204.9	67.2	101.9	44.6	65.9	131	45.4	52.6	320.7	1034.3	351.1	263.9	387.8
mmu-mir-365-2	118.2	244.6	36.2	182.84	109.9	363	58.5	420.2	115.9	86.4	183	134.4	19.6	742.6	24.8	156.2	77.4	359.1	48.69	57.3	59.7	68.2	79.8	28	124.8	1	120.8	12.1	93	123.63	130.96	704.86	253.24	165	188.5	95.6	197.7	67.2	78.3	59.13	67.8	130	47.1	82.9	345.4	947	373.2	307.8	413
mmu-mir-367	1	1	1	1	1	1	1	1	1	1	1	1	1	1	1	1	1	1	1	1	1	1	1	1	1	1	1	1	1	1	1	1	1	1	1	1	1	1	1	1	1	1	1	1	1	1	1	1	1
mmu-mir-369	414.3	1219.9	114.8	390.65	104.7	193	1	504.7	495.9	169.6	153.4	146.2	25.8	1	60.5	1	125.7	4.1	12.92	10.4	22	20.2	34.8	9.5	96.4	270.9	48.9	67.4	21.4	13.91	17.95	75.31	42.22	46.9	81.3	7.5	1	10.7	3.6	3.91	4.8	10.1	10.9	21.2	10.9	1	1	1	508.3
mmu-mir-370	1	5.7	1	18.32	1	1	1	1	6.9	1	1	1	1	1	1	1	1	1	1	1	3.1	1	1	1	3	1	1	1	1	1	1	3.06	1	1	14.4	1	1	1	1	1	1	1	1	1	1	1	1	1	6.6
mmu-mir-374	37.1	376.5	26.1	113.57	18.6	103.3	20.2	107.4	23.1	28	53.9	64.8	38.3	126	60.5	67	242.3	285.6	54.65	33.8	172.8	29.8	102.3	13.8	128.9	27.6	56.9	1	205.4	192.04	75.87	104.21	198.84	184.7	576.8	301.2	1	43	48.2	9.72	12.5	15.1	12.5	10.1	78.5	19.6	19.7	22.3	51.5
mmu-mir-375	1	1	1	5.33	2	6.9	1	4.1	4	5.5	1	1	1	1	1	1	1	1	1	1	1	20.2	1	1	1	1	3.7	1	1	1	1	3.06	2.65	1	1	3.2	1	1	4.9	1	1	1	7.6	1	1	3	1	1	1
mmu-mir-376a	382.7	44.5	17.7	256.44	153.5	304.6	20.2	223.1	655	301.1	176.6	480.6	38.3	109.3	1	32	13.1	1	191.77	55.7	283.8	68.2	57.3	15.2	195.9	713.5	155.3	133.8	103.2	20.36	63.16	27.83	142.78	73.2	161.7	46.7	1	2.6	6.2	85.29	23.9	165.3	37.2	384.4	198.8	38.3	23.1	76.7	121.5
mmu-mir-376b	77.6	1042.2	86.4	104.91	18.6	55.1	288.3	213.7	68.8	49.3	24.3	60.8	7.2	1	12.9	1	5	1	1	1	3.1	20.2	1	19.5	35.5	1	11.6	45.3	21.4	2.29	19.36	46.41	30.68	33.8	81.3	3.2	1	9.1	6.2	9.72	2.9	26.2	4.3	21.2	24.1	7.9	1	18.3	93.5
mmu-mir-376c	445.8	293.5	211.9	295.4	152.4	97.4	1	198.1	447.3	133.6	104.7	150.1	1	34.3	12.9	1	49.3	1	66.58	13.5	42.9	97	102.3	25.2	70	71.8	75.5	45.3	93	11.33	30.67	42.28	45.51	60.1	27.8	29.3	1	23.6	20.7	9.72	22	11.1	2.6	27.3	1	3	2.7	1	298.1
mmu-mir-377	2.5	102.6	1	18.32	3.1	25.5	1	38.5	21.6	14.5	7.4	12.8	1	1	1	1	1	1	1	1	1	1	1	1	11.2	1	6.3	1	1	3.58	2.41	1	2.65	1	1	1	1	1	1	1	1	2	1	2	1	1	1	5	20.6
mmu-mir-378	26637.7	23376.6	13141.5	10409	42777.2	26615.2	18712.5	25569.5	33829	15149.3	17902.8	13365.2	9603.9	12574.7	37792.3	33922.9	29145.7	45137	19351.8	57639.7	17486.8	38506.1	18788	16039.7	26469.9	16250.8	62721.7	5330	50947	19849.6	39362.6	34050.5	36236.6	34395.5	15265.7	16500.4	1790.8	1766.5	2520.3	1835.05	1268	937.2	1179.4	2462.3	3404	884.2	271.2	1807	23725
mmu-mir-379	307.6	1188.1	22.8	130.88	154.5	130.4	1	342	548.9	137	26.4	116.7	1	9.3	12.9	1	65.3	74.5	48.69	7.3	9.4	1	57.3	11	51.8	1	200.6	23.1	41.9	15.2	27.84	98.01	38.92	86.3	41.2	11.9	1	26.8	11.5	9.72	2.9	21.2	4.3	46.5	62	2	1	15.6	214
mmu-mir-380	17.5	39.8	1	5.33	3.1	8.6	1	32.3	2.5	10	3.1	8.9	1	1	1	1	1	1	1	2.6	1	1	1	1	9.1	1	6.3	1	1	3.58	2.41	3.06	5.95	14.1	14.4	1	1	1	1	1	1	2	1	5.1	1	1	1	1	62.7
mmu-mir-381	181.3	239.2	1	113.57	49.8	134.6	1	539.1	247	148.2	108.9	111.8	1	1	12.9	1	1	1	1	1	1	1	1	1	57.8	1	22.3	1	1	4.87	3.83	15.45	5.95	20.7	1	1	1	2.6	1	1	1	2	1	1	40.6	1	1	7.6	191.6
mmu-mir-382	5.5	149.2	200.2	109.24	28	89.8	1	144.9	92.3	22.4	73	75.5	1	9.3	1	35.9	5	1	1	4.1	3.1	10.6	12.3	1	31.5	111.6	22.3	28.7	1	3.58	6.65	27.83	15.84	7.6	14.4	4.3	1	2.6	1	6.81	1	1	1	14.2	22.4	1	1	9	314.9
mmu-mir-383	7	5.7	1	9.66	5.2	2.7	1	1	6.9	2.1	1	3.9	1	1	1	1	1	1	6.96	1	1	1	1	1	1	1	6.3	1	11.2	3.58	2.41	5.13	2.65	7.6	1	1	1	2.6	3.6	3.91	1	4	1	4	1	1	1	1	12.2
mmu-mir-384	1	1	1	1	1	1	1	1	1	1	1	1	1	1	1	1	1	1	1	2.6	1	1	1	1	5.1	1	1	1	1	1	1	5.13	1	7.6	1	1	1	1	1	1	1	1	1	1	1	1	1	1	3.8
mmu-mir-409	28.1	105.7	2.7	39.96	3.1	5.2	39.3	54.2	11.3	16.7	15.8	50	1	34.3	1	1	1	1	1	1	11.5	1	1	1	7.1	1	14.3	1	11.2	4.87	3.83	17.51	2.65	1	1	8.6	1	12.3	6.2	1	1	6	1	6.1	25.7	3.9	4.4	1	85.1
mmu-mir-410	23.5	80.9	1	22.65	11.4	27.2	1	73	267.6	12.2	24.3	10.8	1	1	12.9	1	1	105.1	1	4.1	5.2	10.6	1	1	17.2	1	19.6	1	1	2.29	3.83	21.64	10.89	14.1	14.4	5.4	1	1	8.9	1	1	1	1	4	14.2	1	1	10.3	127.1
mmu-mir-411	468.4	347	1	667.73	146.2	144.8	58.5	651.7	741.9	195.4	96.2	144.2	1	42.7	48.6	74.7	69.4	1	54.65	22.9	28.2	20.2	1	9.5	110.6	200.1	91.5	1	41.9	17.78	23.6	110.4	62	46.9	27.8	17.3	1	1	48.2	27.16	1	17.1	12.5	29.3	5.9	3.9	21.4	13	825
mmu-mir-412	14.5	17.3	1	1	1	1.9	1	4.1	1	1	5.2	3	1	1	1	1	1	1	1	1	1	1	1	1	1	1	1	1	1	1	1	1	1	1	1	1	1	1	1	1	1	1	1	3	1	1	1	1	9.4
mmu-mir-421	13	39.8	1	48.62	16.6	17.1	1	38.5	99.7	20.1	37	41.2	1	59.3	108.1	1	25.1	114.2	42.73	68.2	74.3	68.2	46	23.8	23.3	133.8	94.1	1	154.3	146.86	33.49	40.22	70.24	33.8	94.7	114.1	1	10.7	20.7	6.81	2.9	5	7.6	34.4	4.3	4.9	4.4	14.3	20.6
mmu-mir-423	205.4	250.1	521.6	286.74	123.4	414.6	58.5	367	574	140.4	309.9	415.8	94.2	184.3	381.6	400.7	121.6	888.5	299.07	319.9	549.8	452.3	237.4	207.4	244.6	412.6	304.4	172.5	859.6	450.2	212.89	459.23	144.43	322.5	483	324	272.1	412.5	277.6	460.24	184.2	307.4	155.7	416.8	689.8	102.1	38.4	415.3	317.7
mmu-mir-425	220.4	98.8	1	200.15	195	160.9	96.8	107.4	221.9	121.3	104.7	125.6	137.7	342.6	322.2	1	153.8	322.3	191.77	113.6	164.4	279.5	338.7	104.9	155.3	191.3	645	161.5	777.9	365.01	154.98	343.64	207.08	112.5	389.3	228.3	147.4	38.1	107.2	53.32	73.5	67.5	48.7	236.7	131.2	79.5	46.9	43.5	174.8
mmu-mir-429	1	26.6	1	5.33	6.2	12	20.2	51.1	31.9	15.6	7.4	12.8	1	17.7	1	1	9	1	1	1	1	1	1	1	7.1	1	3.7	1	1	3.58	2.41	7.19	4.3	7.6	27.8	2.1	1	12.3	29.8	18.44	10.5	9.1	2.6	26.3	73.5	9.8	1	15.6	3.8
mmu-mir-431	1	32.8	1	91.92	3.1	4.4	1	4.1	6.9	2.1	1	14.7	1	1	1	1	1	1	1	1	3.1	1	1	1	3	1	1	1	1	2.29	1	5.13	1	1	1	4.3	1	1	1	1	1	1	1	1	1	1	1	1	23.4
mmu-mir-432	1	1	1	1	1	1	1	1	1	1	1	1	1	1	1	1	1	1	1	1	1	1	1	1	1	1	3.7	1	1	1	1	1	1	1	1	1	1	1	1	1	1	1	1	1	1	1	1	1	1
mmu-mir-433	167.8	243.1	133.2	208.81	17.6	40.8	1	207.5	247	48.2	11.6	51	1	1	24.8	1	13.1	1	66.58	5.7	7.3	1	23.5	1	29.4	1	32.9	34.2	11.2	4.87	5.24	36.09	10.89	1	1	6.4	1	4.2	1	1	1	1	1	24.3	17.5	2	1	1	362.5
mmu-mir-434	124.2	379.6	41.2	148.2	152.4	108.4	441.5	598.5	280.9	67.3	172.4	118.7	7.2	9.3	24.8	1	21.1	7.1	12.92	7.3	1	1	34.8	1	59.9	1	25	1	21.4	15.2	13.71	85.63	80.13	46.9	68	17.3	1	2.6	10.2	1	4.8	5	2.6	11.1	1	3.9	6.1	1	993.1
mmu-mir-448	1	1	1	1	1	1	1	1	1	1	1	1	1	1	1	1	1	1	1	1	1	1	1	1	1	1	1	1	1	1	1	1	1	1	1	1	1	1	1	1	1	1	1	1	1	1	1	1	1
mmu-mir-449a	1	4.9	1	1	1	6.1	1	1	1	3.3	13.7	2	1	1	1	1	21.1	1	1	1	1	1	1	1	3	1	3.7	1	11.2	7.45	1	5.13	4.3	1	1	2.1	1	1	3.6	1	1	1	1	1	1	1	1	1	1
mmu-mir-449b	1	1	1	1	1	1	1	1	1	1	1	1	1	1	1	1	1	1	1	1	1	10.6	1	1	1	1	1	1	1	1	1	1	1	1	1	1	1	1	1	1	1	1	1	1	1	1	1	1	1
mmu-mir-449c	1	1	1	1	1	1	1	1	1	1	1	1	1	1	1	1	1	1	1	1	1	1	1	1	1	1	1	1	1	2.29	1	1	1	1	1	1	1	1	1	1	1	1	1	1	5.9	1	1	1	1
mmu-mir-450a-1	50.6	371.1	59.6	57.28	68.4	384.1	39.3	370.2	64.3	99.9	121.6	107.9	32.1	34.3	36.7	164	153.8	1	126.19	91.7	156	58.6	57.3	72.2	447.6	36.4	227.2	50.8	82.8	87.48	118.25	104.21	258.19	598.1	710.7	104.3	17.8	88.1	16.7	18.44	12.5	34.3	30.6	33.4	223.5	15.7	21.4	34.2	99.1
mmu-mir-450a-2	19	305.1	71.3	87.59	70.5	360.5	20.2	360.8	67.3	102.2	123.7	104	25.8	84.3	72.4	191.2	157.8	1	126.19	107.3	187.4	125.8	68.5	70.8	396.8	67.4	142	45.3	123.7	84.9	125.31	120.72	296.11	499.7	737.5	130.4	15.4	60.7	4.9	30.07	12.5	43.3	17.5	22.2	203.7	12.8	16.3	40.8	101.9
mmu-mir-450b	28.1	107.3	16.1	35.64	18.6	24.7	1	79.2	48.1	37	15.8	24.5	13.4	17.7	84.3	1	101.5	92.8	60.61	16.6	26.1	58.6	46	40.9	63.9	89.5	46.2	67.4	103.2	59.09	74.46	91.82	47.16	60.1	41.2	49.9	1	7.5	3.6	12.63	6.7	8.1	12.5	10.1	27.4	2	1	19.6	110.3
mmu-mir-451	731.4	571.3	44.5	931.83	3591.8	2877.5	5516.8	704.9	2328.3	1045.1	22945.3	16410.3	1839.6	13891.3	8827.3	27104.4	3326.9	821.2	2147.11	74657.9	14996.3	10448.3	5753	917.8	2223.7	8590.6	20358.8	1611.3	2086.3	106580	7712.55	37780.3	33941.6	12841.5	73137.8	41130.8	233.7	25.2	269.7	303.28	273.9	1323.2	397.6	551.3	780.5	2836.9	1064.8	2464.3	295.3
mmu-mir-452	14.5	8.8	1	1	2	5.2	1	16.6	4	2.1	13.7	3	1	1	12.9	1	77.4	1	1	5.7	5.2	39.4	23.5	1	3	1	1	12.1	144.1	1	2.41	1	4.3	1	68	24.9	1	1	1	1	1	1	1	2	1	1	1	1	3.8
mmu-mir-453	1	1	1	1	1	1	1	1	1	1	1	1	1	1	1	1	1	1	1	1	1	1	1	1	1	1	1	1	1	2.29	1	1	1	1	1	1	1	1	1	1	1	1	1	1	1	1	1	1	1
mmu-mir-455	1	114.3	1	26.98	19.7	98.3	58.5	63.6	17.2	24.6	37	30.4	1	67.7	36.7	101.9	77.4	190.7	12.92	44.8	28.2	106.6	79.8	1	335.9	1	182	45.3	93	57.8	63.16	186.77	334.03	165	41.2	20.6	118.6	252.8	40.3	24.25	27.7	40.3	116.2	13.1	98.2	48.1	70.7	127.2	104.7
mmu-mir-463	1	1	1	1	1	1	1	1	1	1	1	1	1	1	1	1	1	1	1	1	1	1	1	1	1	1	1	1	1	1	1	1	1	1	1	1	1	1	1	1	1	1	1	1	1	1	1	1	1
mmu-mir-464	1	1	1	1	1	1	1	1	1	1	1	1	1	1	1	1	1	1	1	1	1	1	1	1	1	1	1	1	1	1	1	1	1	1	1	1	1	1	1	1	1	1	1	1	1	1	1	1	1
mmu-mir-465a	1	1	1	1	1	1	1	1	1	1	1	1	1	1	1	1	1	1	1	1	1	1	1	1	1	1	1	1	1	1	1	1	1	1	1	1	1	1	1	1	1	1	1	1	1	1	1	1	1
mmu-mir-465b-1	1	1	1	1	1	1	1	1	1	1	1	3	1	1	1	1	1	1	1	1	1	1	1	1	1	1	1	1	1	1	1	1	1	1	1	1	1	1	1	1	1	1	1	1	1	1	1	1	1
mmu-mir-465b-2	1	1	1	1	1	1	1	1	1	2.1	1	1	1	1	1	1	1	1	1	1	1	1	1	1	1	1	1	1	1	1	1	1	1	1	1	1	1	1	1	1	1	1	1	1	1	1	1	1	1
mmu-mir-465c-1	1	1	1	1	1	1	1	1	1	1	1	1	1	1	1	1	1	1	6.96	1	5.2	1	1	1	1	1	1	1	1	1	1	1	1	1	1	1	1	1	1	1	1	1	1	1	1	1	1	1	1
mmu-mir-465c-2	1	1	1	1	1	1	1	1	1	1	1	1	1	1	1	1	1	1	1	1	3.1	1	1	1	1	1	1	1	1	1	1	1	2.65	1	1	2.1	1	1	1	1	1	1	1	1	1	1	1	1	1
mmu-mir-466a	2.5	6.4	1	1	5.2	6.1	1	4.1	2.5	1	13.7	4.9	1	9.3	1	1	1	1	1	1	1	1	12.3	1	7.1	14.3	6.3	1	1	4.87	3.83	7.19	9.24	20.7	1	1	1	4.2	2.3	1	1	2	9.2	1	2.7	1	1	1	12.2
mmu-mir-466b-1	1	8	1	1	1	2.7	1	4.1	4	1	9.5	1	1	1	1	1	25.1	1	6.96	1	1	1	23.5	1	7.1	23.1	3.7	1	1	1	2.41	15.45	7.59	7.6	1	2.1	1	1	2.3	3.91	1	2	4.3	2	1	1	1	1	9.4
mmu-mir-466b-2	2.5	13.4	1	1	2	4.4	1	1	1	1	7.4	2	1	1	1	1	9	1	1	2.6	1	1	1	1	5.1	14.3	9	1	1	8.74	1	7.19	2.65	7.6	1	5.4	1	7.5	1	1	1	1	2.6	1	4.3	1	1	1	12.2
mmu-mir-466b-3	1	5.7	1	1	1	1.9	1	1	1	1	1	1	1	1	1	1	21.1	1	12.92	1	1	1	12.3	1	3	18.7	6.3	1	1	8.74	1	5.13	4.3	1	14.4	2.1	1	4.2	1	3.91	1	1	5.9	2	1	1	1	1	3.8
mmu-mir-466c	4	7.2	1	1	3.1	1.9	1	7.3	8.4	1	11.6	2	1	9.3	12.9	1	13.1	1	1	1	1	10.6	12.3	1	9.1	18.7	9	1	1	4.87	6.65	9.26	2.65	1	1	1	1	2.6	1	3.91	1	1	4.3	2	5.9	1	1	1	3.8
mmu-mir-466d	1	44.5	1	13.99	6.2	9.5	1	1	18.7	2.1	15.8	3.9	1	9.3	1	1	25.1	50	6.96	4.1	1	1	34.8	1	9.1	1	3.7	1	1	20.36	12.3	46.41	35.62	14.1	41.2	6.4	25	1	2.3	3.91	4.8	3	4.3	3	9.2	3	1	1	3.8
mmu-mir-466e	2.5	14.2	1	1	1	4.4	1	7.3	4	1	5.2	1	7.2	1	1	1	17.1	1	6.96	2.6	3.1	1	1	1	11.2	14.3	9	1	1	8.74	5.24	3.06	4.3	7.6	14.4	4.3	1	1	1	1	1	1	4.3	1	1	1	1	1	6.6
mmu-mir-466f-1	4	5.7	1	1	2	6.1	39.3	10.4	5.4	1	1	7.9	7.2	1	1	1	5	1	6.96	1	1	1	1	1	3	1	1	1	1	7.45	5.24	7.19	2.65	7.6	14.4	1	1	1	1	3.91	1	1	4.3	2	14.2	2	2.7	1	15
mmu-mir-466f-2	2.5	12.6	1	13.99	4.1	2.7	1	1	1	1	9.5	10.8	1	1	1	1	1	4.1	12.92	2.6	5.2	1	1	1	5.1	1	1	1	11.2	8.74	3.83	3.06	2.65	7.6	1	4.3	1	2.6	1	1	1	2	1	1	1	2	2.7	1	15
mmu-mir-466f-3	1	4.1	1	5.3	1	3.5	1	1	1	1	1	3.9	1	1	1	1	1	1	7	2.6	1	1	1	1	5.1	1	3.7	1	1	3.58	6.65	5.13	5.95	7.6	1	3.2	1	1	1	1	1	1	2.6	1	1	1	1	1	6.6
mmu-mir-466f-4	1	1	1	1	1	1	1	1	1	1	1	1	1	1	1	1	1	1	6.96	1	1	1	1	1	5.1	1	1	1	1	2.29	1	1	1	1	1	1	1	1	1	1	1	1	1	1	1	1	1	1	1
mmu-mir-466g	1	4.1	1	1	1	1	1	1	2.5	1	1	2	1	17.7	1	1	9	1	1	1	1	1	1	1	5.1	1	3.7	1	1	1	1	7.19	5.95	1	1	1	1	1	1	1	1	1	1	1	1	1	4.4	1	3.8
mmu-mir-466h	1	6.4	1	1	3.1	2.7	1	4.1	5.4	1	1	3	1	1	1	1	1	1	6.96	1	1	1	1	1	1	1	6.3	1	1	11.33	9.48	13.38	5.95	1	1	1	1	1	1	1	1	1	1	3	1	1	1	1	3.8
mmu-mir-466i	17.5	12.6	1	9.66	3.1	14.5	1	16.6	9.8	8.9	11.6	7.9	7.2	1	1	1	5	13.2	24.85	5.7	11.5	1	12.3	2.4	13.2	63	9	6.5	21.4	16.49	22.19	38.15	12.54	40.4	41.2	14.1	17.8	2.6	2.3	6.81	1	6	20.7	6.1	9.2	3.9	1	1	23.4
mmu-mir-466j	1	1.8	1	1	1	1	20.2	7.3	1	2.1	1	3	1	1	1	1	5	1	1	1	1	1	1	1	1	1	1	1	1	1	2.41	1	2.65	1	1	1	1	1	1	1	1	1	1	1	1	1	1	1	1
mmu-mir-466k	2.5	14.2	2.7	5.33	7.2	6.9	96.8	19.8	4	6.6	13.7	6.9	7.2	9.3	1	1	5	1	30.81	2.6	3.1	1	12.3	1	1	85.1	9	1	1	11.33	13.71	13.38	10.89	14.1	27.8	8.6	5.8	9.1	1	1	1	5	2.6	1	5.9	3	6.1	6.3	6.6
mmu-mir-466l	1	1	1	1	1	1	1	1	1	1	1	1	1	1	1	1	1	1	1	1	1	1	1	1	1	1	1	1	1	1	1	1	1	1	1	1	1	1	1	1	1	1	1	1	1	1	1	1	1
mmu-mir-467a	1	12.6	1	5.33	3.1	3.5	1	4.1	5.4	1	5.2	2	1	1	1	1	53.3	1	1	2.6	5.2	10.6	12.3	1	9.1	36.4	3.7	1	1	8.74	9.48	21.64	7.59	20.7	27.8	1	1	1	1	1	1	1	5.9	2	2.7	1	1	1	6.6
mmu-mir-467b	1	11.1	1	1	1	1.9	1	1	1	1	1	3	1	1	1	1	1	1	6.96	1	3.1	1	1	1	3	5.4	6.3	1	1	1	1	3.06	1	1	14.4	1	1	1	1	1	1	1	2.6	2	4.3	1	1	1	1
mmu-mir-467c	7	16.5	1	13.99	2	17.9	1	22.9	8.4	3.3	43.3	12.8	13.4	17.7	1	1	5	1	48.69	19.8	3.1	10.6	1	8.1	15.2	32	35.6	1	1	12.62	12.3	34.03	10.89	40.4	14.4	6.4	20.2	28.4	3.6	12.63	1	2	7.6	4	15.8	3	1	1	3.8
mmu-mir-467d	1	17.3	17.7	9.66	2	9.5	1	10.4	5.4	1	13.7	6.9	7.2	9.3	1	1	53.3	1	12.92	4.1	1	1	1	3.8	5.1	9.9	6.3	1	1	10.04	10.89	38.15	17.49	14.1	27.8	5.4	1	1	1	1	1	1	4.3	3	1	1	1	1	9.4
mmu-mir-467e	77.6	53	141.6	100.58	32.1	27.2	1	79.2	52.6	17.9	58.1	35.3	56.9	67.7	24.8	78.6	73.4	1	30.81	27.6	32.4	10.6	23.5	28	70	235.5	59.5	50.8	11.2	57.8	61.74	46.41	52.11	40.4	81.3	32.5	1	9.1	29.8	30.07	4.8	10.1	42.1	7.1	1	5.9	1	11.6	15
mmu-mir-467f	2.5	2.6	1	1	1	1.9	1	10.4	1	1	1	3.9	1	1	1	1	1	1	1	1	1	1	1	1	1	1	17	1	1	2.29	5.24	1	2.65	1	1	1	1	1	1	3.91	1	2	1	2	1	3	1	1	3.8
mmu-mir-467g	11.5	6.4	1	1	2	3.5	1	1	5.4	4.4	3.1	1	1	1	1	1	9	1	12.92	2.6	3.1	1	12.3	1	3	1	3.7	1	1	2.29	2.41	7.19	12.54	7.6	27.8	2.1	1	1	1	3.91	1	1	4.3	2	4.3	2	4.4	1	1
mmu-mir-467h	1	1	1	1	1	1	77.6	1	1	1	1	1	1	1	1	1	1	1	6.96	2.6	1	1	1	1	1	1	1	1	1	1	3.83	1	1	1	1	1	1	1	1	9.72	1	1	1	1	1	1	1	1	1
mmu-mir-468	1	1	1	1	1	1	1	1	1	1	1	1	1	1	1	1	1	1	1	1	1	1	1	1	1	1	3.7	1	1	1	1	1	1	1	1	1	1	1	1	1	1	1	1	1	1	1	1	1	1
mmu-mir-469	1	1	1	1	1	1	1	1	1	1	1	1	1	1	1	1	1	1	1	1	1	1	1	1	1	1	1	1	1	1	1	1	1	1	1	1	1	1	1	1	1	1	1	1	1	1	1	1	1
mmu-mir-470	1	1	1	1	1	1	1	1	1	1	1	1	1	1	1	1	1	1	1	1	1	1	1	1	1	1	1	1	1	1	1	1	2.65	1	1	1	1	1	1	1	2.9	1	1	1	1	1	1	1	1
mmu-mir-471	1	1	1	1	1	1	1	1	1	1	1	1	1	1	1	1	1	1	1	1	1	1	1	1	1	1	1	1	1	1	1	1	1	1	1	1	1	1	1	1	1	1	1	1	1	1	1	1	1
mmu-mir-483	118.2	45.2	39.5	96.25	6.2	25.5	20.2	160.6	164.5	14.5	9.5	18.7	1	1	12.9	1	21.1	1	30.81	7.3	13.6	1	1	1	53.8	49.7	3.7	1	11.2	19.07	6.65	40.22	10.89	7.6	1	1	1	1	1	1	1	2	1	1	1	1	1	1	166.4
mmu-mir-484	360.2	151.5	47.9	403.64	349.5	747	250	414	687.4	152.7	667.6	526.7	94.2	2734.1	667.1	257.1	885.8	141.8	191.77	749.8	380.1	999.6	496.3	134.8	640.4	571.9	687.6	133.8	1084.5	506.99	400.77	512.9	493.94	512.8	911.5	518.7	147.4	18.8	143.9	157.95	23.9	142.1	37.2	238.7	297.6	437.7	259.3	386.1	418.6
mmu-mir-485	64.1	112	37.8	83.26	26.9	49.2	1	104.2	82	25.7	34.9	48.1	1	1	12.9	1	17.1	95.9	1	1	7.3	39.4	1	8.1	19.3	1	14.3	1	31.7	7.45	8.06	34.03	7.59	7.6	1	5.4	1	1	1	18.44	1	3	1	11.1	1	1	1	1	194.4
mmu-mir-486	4425.4	1434.8	2942.1	3572.78	7223	4357.6	3007.9	5428.8	5464.2	4693.4	5538.7	10158.3	5448.4	18432.5	14679.8	14367.7	14708.1	18947.2	20448.7	13223.8	14644.4	5752.8	8297	8925.8	13176.6	3802.4	14669.3	8345.8	6011.5	37318.1	7858.05	21467.7	9266.38	10171.1	11369.2	17976.3	109	159.2	320.8	163.77	155.6	323.5	358.1	102.2	254.8	730.1	295	386.1	17920.8
mmu-mir-487b	178.3	170.1	9.4	18.32	15.5	34.8	1	169.9	104.1	37	45.4	35.3	1	1	1	1	1	1	1	2.6	1	1	1	1	11.2	1	9	12.1	11.2	4.87	1	7.19	1	1	1	1	1	1	1	1	1	1	1	3	1	1	1	1	172
mmu-mir-488	1	1.8	1	1	1	1.9	1	1	1	3.3	1	1	7.2	9.3	1	1	5	1	18.88	2.6	7.3	1	12.3	1	5.1	1	1	1	41.9	2.29	6.65	3.06	9.24	1	14.4	3.2	1	1	1	1	1	1	1	1	1	1	1	1	1
mmu-mir-489	1	6.4	1	1	18.6	13.7	1	4.1	4	3.3	1	2	1	1	1	1	1	1	1	1	1	1	1	1	3	1	1	1	1	1	1	1	1	1	1	1	1	1	1	1	1	1	1	1	1	1	1	1	3.8
mmu-mir-490	5.5	1	1	5.33	1	2.7	1	1	2.5	4.4	1	3.9	100.4	126	357.9	164	198.1	83.6	263.3	79.2	135.1	173.8	203.6	210.3	244.6	253.2	205.9	133.8	317.9	263.03	352.75	779.17	151.03	184.7	429.5	168.5	1	1	1	1	1	2	1	1	19.1	1	1	1	12.2
mmu-mir-491	1	15.7	1	1	5.2	4.4	20.2	4.1	5.4	1	11.6	3	1	1	1	1	1	1	1	15.1	1	1	34.8	1	1	54.1	6.3	1	31.7	3.58	8.06	13.38	2.65	7.6	14.4	1	1	7.5	2.3	1	1	1	2.6	2	1	1	1	1	3.8
mmu-mir-493	50.6	167.8	268.8	9.66	8.3	29.8	1	188.7	107.1	33.6	34.9	27.5	1	1	1	1	1	1	1	1	1	1	1	1	5.1	1	1	1	1	1	2.41	1	4.3	1	1	1	1	1	1	1	1	1	1	1	1	1	1	1	200
mmu-mir-494	17.5	67.7	1	5.33	14.5	6.1	1	10.4	11.3	3.3	1	8.9	1	1	1	1	1	1	1	2.6	1	1	12.3	1	1	36.4	17	1	1	1	2.41	9.26	7.59	7.6	14.4	3.2	1	1	2.3	1	1	1	7.6	9.1	1	1	1	1	29
mmu-mir-495	4	122.8	1	18.32	2	6.1	1	26	18.7	4.4	7.4	13.8	1	1	1	1	1	1	12.92	4.1	5.2	1	1	1	3	1	1	1	1	1	1	9.26	4.3	1	14.4	1	1	1	1	1	1	2	2.6	9.1	19.1	2	1	1	9.4
mmu-mir-496	1	27.4	1	9.66	4.1	16.2	1	54.2	9.8	7.7	32.7	6.9	1	17.7	1	1	5	1	1	4.1	1	1	12.3	1	17.2	1	6.3	1	1	3.58	1	3.06	7.59	1	1	3.2	1	1	3.6	1	1	4	4.3	4	1	1	4.4	1	90.7
mmu-mir-497	52.1	507.6	1	156.86	163.8	346.1	20.2	338.9	388.4	275.2	274	170.7	212.2	426	250.8	280.4	568	120.4	239.46	179.2	149.7	327.5	417.5	206	780.5	138.2	852.6	283.2	430.3	291.43	510.96	781.23	634.08	335.6	483	206.6	49	30.1	84.9	59.13	35.4	91.7	33.9	108.2	213.6	84.4	24.8	141.8	457.8
mmu-mir-499	2417.6	1141.5	131.6	2053.15	1719.6	1178.3	96.8	1471.4	906.9	1108.1	758.6	1620.2	4460.8	4583.9	8125.5	17386.9	20402.7	649.8	9271.02	8635.9	20327.1	7721.2	15433.6	7596.1	9717.8	12900.8	28329	4848.5	18175.6	11707.3	49722.8	6849.71	34652.2	12224.8	26955.3	24269.3	39.4	4.2	16.7	1	31.5	8.1	19.1	35.4	55.4	4.9	1	15.6	1060.4
mmu-mir-500	29.6	117.4	1	48.62	31.1	66.1	39.3	135.5	101.2	46	130.1	113.8	7.2	276	36.7	90.3	49.3	227.5	24.85	46.3	72.2	39.4	79.8	9.5	110.6	1	54.2	1	62.3	44.89	46.2	81.5	55.41	86.3	81.3	59.7	1	15.5	12.8	27.16	18.2	23.2	24	32.4	68.6	117.8	29.9	35.5	113.1
mmu-mir-501	59.6	55.3	54.6	13.99	33.2	25.5	1	41.7	48.1	12.2	79.3	21.6	19.6	101	24.8	1	25.1	154	1	29.1	19.9	68.2	1	9.5	35.5	1	38.3	1	82.8	25.53	17.95	52.6	29.03	20.7	14.4	19.5	1	15.5	20.7	18.44	8.6	9.1	10.9	20.2	34	32.4	2.7	9	62.7
mmu-mir-503	73.1	173.2	41.2	252.11	285.2	226.8	20.2	113.6	233.7	116.8	197.8	483.5	119	101	191.3	113.5	362.9	83.6	144.07	107.3	1050.4	173.8	113.6	156.2	218.2	279.8	426.8	122.7	685.9	56.5	133.79	42.28	116.41	289.7	335.8	506.7	49	15.5	40.3	91.1	23.9	42.3	14.2	177	80.1	8.9	24.8	66.1	79.5
mmu-mir-504	11.5	7.2	1	13.99	13.5	6.1	1	7.3	4	5.5	1	6.9	7.2	1	1	1	9	1	6.96	4.1	34.5	1	57.3	11	3	1	14.3	1	41.9	8.74	9.48	13.38	10.89	1	14.4	31.5	1	1	1	1	2.9	1	1	1	1	1	1	1	6.6
mmu-mir-505	2.5	22.7	1	9.66	10.3	16.2	1	13.5	57	19	20	15.7	7.2	1	12.9	1	9	53	24.85	8.8	11.5	10.6	12.3	9.5	15.2	5.4	25	1	113.4	38.43	15.13	11.32	32.32	40.4	1	17.3	5.8	15.5	24.6	24.25	8.6	8.1	10.9	130.5	78.5	8.9	2.7	16.9	31.8
mmu-mir-509	1	1	1	1	1	1	1	1	1	1	1	1	1	1	1	1	1	1	1	1	1	1	1	1	1	1	1	1	1	1	1	1	1	1	1	1	1	1	1	1	1	1	1	1	1	1	1	1	1
mmu-mir-511	47.6	25.1	1	18.32	89.2	98.3	77.6	69.8	213.1	143.7	199.9	39.3	44.5	42.7	96.2	164	77.4	1	221.57	99.5	57.6	289.1	68.5	89.3	45.7	80.7	373.6	205.8	440.5	91.36	70.22	114.53	38.92	99.4	41.2	38	89.8	25.2	74.4	189.93	123.1	330.5	121.1	400.6	187.2	66.7	36.7	137.8	87.9
mmu-mir-532	193.4	220.6	201.9	65.94	89.2	128.7	96.8	298.2	244	106.7	318.4	81.4	32.1	326	108.1	439.5	133.7	368.2	72.54	97.9	61.7	135.4	113.6	77.9	254.7	1	99.5	28.7	266.8	158.48	121.07	605.78	134.54	197.8	228.6	103.2	99.4	9.1	25.9	62.04	44.9	34.3	52	80.9	37.3	66.7	123.4	108.6	536.3
mmu-mir-539	1	47.6	1	57.28	1	1.9	77.6	4.1	2.5	1	7.4	1	1	1	1	1	1	1	1	1	1	1	1	1	1	1	1	1	1	1	1	1	1	1	1	1	1	1	1	1	1	1	1	1	1	1	1	1	1
mmu-mir-540	29.6	51.4	1	178.51	20.7	45	1073.5	98	61.4	51.6	47.6	62.8	1	1	12.9	1	5	1	18.88	5.7	3.1	29.8	1	1	19.3	1	14.3	6.5	11.2	1	5.24	17.51	5.95	14.1	27.8	4.3	1	1	1	1	2.9	5	2.6	17.2	4.3	1	1	1	99.1
mmu-mir-541	361.7	1199.7	26.1	351.68	151.4	341.9	154.2	989.6	812.6	302.2	472.9	426.6	7.2	1	36.7	39.8	109.6	1	36.77	80.7	89	183.4	124.8	1	230.4	169.2	176.6	117.2	93	48.76	71.63	376.67	83.43	217.5	54.6	54.3	89.8	9.1	8.9	30.07	14.4	39.3	30.6	151.7	83.4	5.9	24.8	34.2	1419.1
mmu-mir-542	149.8	64.6	81.4	22.65	102.7	44.1	1	63.6	192.5	41.5	73	21.6	13.4	34.3	108.1	113.5	173.9	59.2	96.38	63.5	40.8	58.6	79.8	25.2	92.3	1	315	23.1	358.8	26.82	77.28	48.47	48.81	53.5	134.9	40.2	1	9.1	37.7	70.76	20.1	27.2	32.3	52.6	34	3.9	6.1	1	51.5
mmu-mir-543	4	262.5	1	5.33	2	13.7	1	47.9	15.7	12.2	1	14.7	1	1	1	1	1	1	1	2.6	1	1	1	1	5.1	1	3.7	1	1	1	1	17.51	5.95	1	14.4	1	1	1	1	1	1	2	1	2	7.6	1	1	1	17.8
mmu-mir-544	13	4.1	1	9.66	1	7.8	1	7.3	6.9	4.4	1	30.4	1	1	1	1	1	1	1	1	1	1	1	1	1	1	1	1	1	1	1	1	1	1	1	1	1	1	1	1	1	1	1	1	1	1	1	1	1
mmu-mir-546	1	1	1	1	1	1	1	1	1	1	1	1	1	1	1	1	1	1	1	1	1	1	1	1	1	1	1	1	1	2.29	1	1	1	1	1	1	1	1	1	1	1	1	1	1	1	1	1	1	1
mmu-mir-547	40.1	11.1	109.8	9.66	8.3	14.5	1	29.2	9.8	19	1	3.9	7.2	1	24.8	1	21.1	1	12.92	4.1	9.4	1	1	12.4	19.3	1	9	17.6	11.2	15.2	54.68	62.92	22.43	20.7	41.2	19.5	37	1	2.3	3.91	2.9	4	7.6	11.1	1	2	1	1	1
mmu-mir-551b	1	1	1	1	1	4.4	1	4.1	6.9	3.3	1	6.9	1	1	1	1	13.1	1	1	1	1	1	1	1	3	1	1	1	11.2	1	1	1	1	1	14.4	5.4	44.2	1	24.6	1	4.8	7.1	1	3	7.6	15.7	45.2	1	1
mmu-mir-568	1	1	1	1	1	1	1	1	1	1	1	1	1	1	1	1	1	1	1	1	1	1	1	1	1	1	1	1	1	1	1	1	1	1	1	1	1	1	1	1	1	1	1	1	1	1	1	1	1
mmu-mir-574	113.7	208.2	163.4	269.42	243.7	367.2	96.8	363.9	338.3	232.5	386.1	321.7	112.8	1892.5	203.2	152.4	222.2	1200.6	221.57	143.3	235.6	346.7	845.2	92.1	829.2	1496.8	296.4	288.8	358.8	376.62	193.12	1419.04	266.43	466.9	402.7	139.1	113.8	109.1	111.1	120.17	71.6	173.3	80	116.3	131.2	225.7	356.2	216.1	1472.4
mmu-mir-582	1	11.9	1	1	2	4.4	1	1	5.4	2.1	9.5	3.9	32.1	101	1	1	41.2	144.8	24.85	454.3	26.1	327.5	34.8	1	53.8	1	38.3	100.6	113.4	73.28	78.69	81.5	114.76	73.2	134.9	90.2	1	1	1	1	1	1	1	1	1	3	9.5	1	3.8
mmu-mir-590	1	1	1	1	1	1	1	1	1	1	1	1	7.2	1	12.9	1	1	1	1	1	1	58.6	23.5	1	1	1	1	1	82.8	2.29	1	1	1	1	27.8	7.5	1	1	1	1	1	1	1	1	1	1	1	1	1
mmu-mir-592	1	1.8	1	1	8.3	4.4	1	4.1	1	10	20	9.8	7.2	1	1	1	5	1	1	1	1	1	12.3	1	1	1	6.3	1	11.2	3.58	2.41	1	1	1	1	1	1	33.3	6.2	18.44	37.3	1	76.7	2	1	3	1	27.6	17.8
mmu-mir-598	1	1	1	1	6.2	3.5	1	1	5.4	8.9	5.2	3	1	1	1	1	5	1	1	2.6	22	1	12.3	13.8	9.1	1	14.3	1	1	3.58	1	13.38	4.3	1	14.4	1	13	1	4.9	6.81	4.8	1	1	1	1	3	1	1	15
mmu-mir-599	1	1	1	1	1	1	1	1	1	1	1	1	1	1	1	1	1	1	1	1	1	1	1	1	1	1	1	1	1	1	2.41	1	1	1	1	1	1	1	1	1	1	1	1	1	1	1	1	1	1
mmu-mir-615	26.5	47.6	1	22.65	21.7	48.4	326.6	22.9	27.5	29.1	17.9	29.4	1	1	1	1	9	1	1	1	1	10.6	1	1	1	1	3.7	1	31.7	1	1	1	1	1	1	2.1	1	2.6	1	3.91	2.9	1	1	1	1	1	1	1	186
mmu-mir-652	193.4	309	146.6	52.95	50.8	116.9	39.3	94.9	54	19	161.8	32.4	32.1	67.7	48.6	156.2	109.6	313.2	36.77	88.5	40.8	145	12.3	57.9	189.8	133.8	200.6	50.8	72.6	60.38	152.15	469.55	129.59	256.9	148.3	60.8	17.8	91.4	22	50.41	20.1	8.1	30.6	73.8	139.4	25.5	21.4	64.7	85.1
mmu-mir-653	1	18.1	1	5.33	10.3	6.9	1	13.5	17.2	5.5	1	7.9	1	1	1	1	1	1	1	1	1	1	1	1	1	1	1	1	1	1	1	1	1	1	1	1	1	1	1	1	1	1	1	1	1	3	1	1	9.4
mmu-mir-654	1	1	1	1	1	1	1	1	1	1	1	1	1	1	1	1	1	1	1	1	1	1	1	1	1	1	1	1	1	1	1	1	1	1	1	1	1	1	1	1	1	1	1	1	1	1	1	1	1
mmu-mir-664	22	212	1	78.9	53.9	148.2	115.9	116.8	37.8	32.5	138.5	76.5	25.8	501	60.5	32	81.4	478.4	7	43.2	63.8	68.2	124.8	15.2	78.1	1	22.3	1	144.1	92.65	78.69	312.68	155.97	106	295.6	119.6	49	22	40.3	21.4	12.5	24.2	12.5	11.1	32.3	74.6	46.9	42.2	99.1
mmu-mir-665	560.1	69.3	1	343.03	78.8	94.9	115.9	279.4	548.9	221.3	60.3	213.8	1	9.3	1	113.5	9	1	6.96	10.4	11.5	1	12.3	1	27.4	1	56.9	12.1	11.2	1	5.24	3.06	4.3	27.2	1	3.2	1	1	58.7	27.16	12.5	17.1	10.9	40.5	15.8	3	1	5	113.1
mmu-mir-666	1	19.6	1	5.33	3.1	12	1	26	9.8	4.4	9.5	4.9	1	1	1	1	1	1	1	1	1	1	1	1	1	1	3.7	1	11.2	1	1	5.13	1	1	1	2.1	1	2.6	1	1	1	1	1	5.1	1	1	1	24.9	34.6
mmu-mir-667	13	9.5	1	5.33	14.5	4.4	1	13.5	4	3.3	7.4	5.9	1	34.3	1	1	1	77.5	1	1	1	1	12.3	1	5.1	1	3.7	1	1	3.58	3.83	9.26	1	7.6	27.8	6.4	1	1	1	1	1	1	1	1	1	2	7.8	1	37.4
mmu-mir-668	23.5	3.3	1	5.33	2	5.2	1	16.6	14.3	2.1	1	5.9	1	17.7	1	1	5	1	1	1	1	1	12.3	1	3	1	1	28.7	1	1	1	5.13	2.65	1	1	1	1	1	1	1	1	1	1	1	1	1	1	1	26.2
mmu-mir-669a-1	1	15	1	5.33	7.2	8.6	1	1	20.2	4.4	15.8	6.9	7.2	1	1	1	1	1	1	4.1	5.2	1	12.3	1	13.2	1	3.7	1	1	2.29	5.24	5.13	12.54	7.6	14.4	2.1	1	1	1	9.72	1	1	1	2	1	2	1	6.3	6.6
mmu-mir-669a-2	1	14.2	1	1	6.2	13.7	1	7.3	30.5	1	11.6	3	7.2	1	1	1	5	1	1	2.6	5.2	1	1	1	23.3	1	3.7	1	1	4.87	3.83	7.19	24.08	7.6	14.4	4.3	1	1	1	1	2.9	2	1	3	4.3	3.9	1	7.6	20.6
mmu-mir-669a-3	1	1	1	1	2	4.4	1	4.1	1	3.3	5.2	1	1	1	1	1	1	1	6.96	4.1	1	1	1	1	3	1	1	1	1	6.16	1	3.06	1	1	14.4	3.2	1	4.2	1	1	1	3	1	1	1	1	1	5	1
mmu-mir-669b	1	3.3	1	1	1	2.7	1	1	8.4	1	3.1	1	1	1	1	1	13.1	1	1	1	1	1	1	1	1	1	1	1	1	4.87	1	1	2.65	1	1	1	1	1	1	1	1	2	1	1	1	1	1	1	1
mmu-mir-669c	11.5	12.6	36.2	1	2	14.5	1	22.9	15.7	13.4	9.5	20.6	1	1	12.9	1	5	1	24.85	7.3	11.5	1	1	1	27.4	93.9	1	1	1	31.98	9.48	60.86	17.49	7.6	68	5.4	1	1	1	18.44	2.9	3	1	3	1	3	4.4	1	43
mmu-mir-669d	1	4.1	1	1	1	2.7	1	4.1	4	2.1	15.8	5.9	1	17.7	1	1	1	1	1	2.6	1	1	1	1	7.1	1	3.7	1	1	10.04	1	15.45	2.65	1	41.2	1	1	1	4.9	1	1	3	1	1	1	1	1	1	1
mmu-mir-669e	1	1.8	1	1	1	1.9	1	1	1	1	13.7	2	1	9.3	1	1	5	1	6.96	1	1	1	1	1	5.1	1	3.7	1	1	2.29	2.41	11.32	4.3	7.6	1	1	1	1	1	1	1	1	1	2	1	2	1	1	1
mmu-mir-669f	1	4.9	1	1	2	2.7	1	1	1	2.1	1	1	1	1	1	1	1	1	1	2.6	1	1	1	1	3	1	3.7	1	1	3.58	1	5.13	1	1	1	1	1	1	1	3.91	1	1	1	2	1	1	2.7	1	1
mmu-mir-669g	1	1	1	1	1	1	1	1	2.5	1	1	1	1	1	1	1	1	1	1	1	1	1	1	1	3	1	1	1	1	1	1	1	1	1	1	1	1	1	1	1	1	1	1	1	1	1	1	1	1
mmu-mir-669h	2.5	7.2	36.2	5.33	2	1.9	1	4.1	1	4.4	1	1	1	1	1	1	1	1	6.96	1	3.1	1	1	1	7.1	9.9	9	1	1	3.58	2.41	11.32	7.59	14.1	1	8.6	1	1	1	1	2.9	3	2.6	3	2.7	3	2.7	1	6.6
mmu-mir-669i	1	1	1	1	1	1	1	1	1	1	1	1	1	1	1	1	1	1	1	1	1	1	1	1	1	1	1	1	1	1	1	1	1	1	1	1	1	1	1	1	1	1	1	1	1	1	1	1	1
mmu-mir-669j	1	1	1	1	1	1	1	1	1	1	1	1	1	1	1	1	1	1	1	1	1	1	1	1	1	1	1	1	1	1	1	1	1	1	1	1	1	1	1	1	1	1	1	1	1	1	1	1	1
mmu-mir-669k	1	1	1	1	1	1	1	1	1	1	1	1	1	1	1	1	1	1	1	1	1	1	1	1	1	1	1	1	1	1	1	1	1	1	1	1	1	1	1	1	1	1	1	1	1	1	1	1	1
mmu-mir-669l	1	10.3	1	1	1	1.9	1	1	1	1	1	1	1	1	1	1	1	1	6.96	1	3.1	1	1	1	1	1	1	1	1	2.29	2.41	1	2.65	1	1	1	1	1	1	3.91	1	2	1	2	1	1	1	1	1
mmu-mir-669m-1	1	1.8	1	1	1	1.9	1	1	1	1	3.1	1	1	1	1	1	5	1	1	2.6	1	1	1	1	3	1	1	1	1	2.29	1	1	4.3	1	1	1	1	1	2.3	1	1	1	1	2	1	1	1	1	1
mmu-mir-669m-2	1	2.6	1	1	1	2.7	1	1	2.5	2.1	1	2	1	1	1	1	5	1	1	1	1	1	1	1	1	1	1	1	1	2.29	2.41	1	7.59	1	1	1	1	1	2.3	1	1	1	1	2	1	1	1	1	1
mmu-mir-669n	1	1	1	1	1	1	1	1	1	1	1	1	1	1	1	1	1	1	1	1	1	1	1	1	1	1	1	1	1	1	1	1	1	1	1	1	1	1	1	1	1	1	1	1	1	1	1	1	1
mmu-mir-669o	1	21.2	1	1	5.2	13.7	1	10.4	26	2.1	7.4	5.9	7.2	9.3	24.8	1	13.1	1	1	4.1	7.3	1	12.3	1	17.2	1	1	1	1	2.29	6.65	13.38	25.73	1	1	3.2	1	1	1	1	1	3	4.3	5.1	1	3	1	6.3	6.6
mmu-mir-670	1	1	1	1	2	1.9	1	1	1	1	1	2	7.2	1	1	1	1	1	6.96	1	1	1	1	1	3	1	3.7	1	1	1	1	1	1	1	1	1	1	1	1	1	4.8	2	1	1	1	1	9.5	1	1
mmu-mir-671	65.6	95.7	22.8	83.26	47.7	141.4	154.2	38.5	64.3	50.5	70.8	149.1	7.2	184.3	1	109.7	41.2	190.7	54.65	37	139.2	231.5	23.5	83.6	108.6	178	163.3	34.2	287.2	38.43	98.47	52.6	58.7	112.5	68	135.9	53.8	20.4	10.2	128.89	20.1	27.2	12.5	54.6	136.1	110.9	19.7	88.6	23.4
mmu-mir-672	8.5	19.6	1	13.99	2	7.8	1	16.6	12.8	7.7	13.7	24.5	7.2	1	24.8	1	5	1	24.85	7.3	26.1	1	23.5	26.6	29.4	76.2	38.3	17.6	21.4	16.49	12.3	15.45	15.84	7.6	1	9.7	20.2	1	1	1	4.8	3	1	3	5.9	1	1	1	17.8
mmu-mir-673	97.2	55.3	1	48.62	7.2	14.5	58.5	88.6	123.3	28	1	28.5	1	1	1	1	5	1	6.96	1	1	1	1	13.8	7.1	1	3.7	1	1	2.29	1	34.03	1	7.6	1	2.1	1	1	1	1	1	2	1	1	10.9	1	1	1	65.5
mmu-mir-674	1634.6	990.2	1278.2	2204.68	448	588.8	288.3	1230.5	2379.8	684.4	1281.2	1035.7	976.2	1334.2	1559.3	1258.4	1408.6	1950.4	2337.88	1353.1	3505.3	2699.2	1802	1783.4	1407.7	2328.7	1853.2	2170.2	1462.7	961.36	896.61	1068.14	789.05	1162.4	1487.3	1337.7	797.5	578.7	1054.9	669.51	487.6	243.9	723.5	1004.6	620.6	70.7	194.7	452.5	945.5
mmu-mir-675	112.2	24.3	22.8	22.65	24.9	50.9	1	22.9	31.9	14.5	15.8	27.5	1	17.7	1	1	1	1	18.88	1	1	1	1	1	5.1	1	1	17.6	1	2.29	1	5.13	5.95	1	1	1	1	1	1	1	1	1	1	5.1	1	2	1	1	12.2
mmu-mir-676	753.9	125.9	602	598.46	217.8	122.8	115.9	235.6	460.6	214.6	155.5	184.4	230.8	709.3	357.9	536.5	278.5	680.4	364.65	268.3	292.2	577.1	383.7	198.9	502.4	439.1	650.3	139.3	706.3	322.41	310.37	1043.37	179.05	466.9	791	394.7	77.8	22	69.2	128.89	60.2	25.2	139.2	251.9	183.9	62.8	53.7	90	1265
mmu-mir-677	1	1	1	5.33	4.1	5.2	1	1	2.5	5.5	1	3	1	9.3	1	1	5	1	6.96	1	1	1	1	1	1	1	1	1	11.2	11.33	5.24	13.38	1	1	14.4	13	1	1	1	3.91	1	3	1	10.1	1	1	1	1	3.8
mmu-mir-678	1	1	1	1	1	1	1	1	1	1	1	1	1	1	1	1	1	1	1	1	1	1	1	1	1	1	1	1	1	1	1	1	1	1	1	1	1	1	1	1	1	1	1	1	1	1	1	1	1
mmu-mir-679	1	8.8	1	1	2	1	1	10.4	5.4	1	3.1	3.9	1	1	1	1	1	1	6.96	1	1	1	1	1	1	1	1	1	1	1	1	1	2.65	1	1	1	1	1	1	1	1	1	1	1	1	1	1	1	12.2
mmu-mir-680-1	1	1	1	5.33	1	1	39.3	1	1	1	1	1	1	1	1	1	1	1	1	1	1	1	1	1	1	1	1	1	1	1	1	1	1	1	1	1	1	1	1	1	1	1	1	1	1	1	1	1	1
mmu-mir-680-2	1	1	1	1	1	1	1	1	1	1	1	1	1	1	1	1	1	1	1	1	1	1	1	1	1	1	1	1	1	1	1	1	1	1	1	1	1	7.5	1	1	1	1	1	1	1	1	1	1	1
mmu-mir-680-3	1	1	1	1	1	1	1	1	1	1	1	1	1	1	1	1	1	1	1	1	1	1	1	1	1	1	1	1	1	1	1	1	1	1	1	1	1	1	1	1	1	1	1	1	1	1	1	1	1
mmu-mir-681	1	1	1	1	1	1	1	1	1	1	1	1	1	1	1	1	1	1	1	1	1	1	1	1	1	1	3.7	1	1	1	1	1	1	1	1	1	1	1	1	1	1	1	1	1	1	1	1	1	1
mmu-mir-682	1	1	1	1	1	1	1	1	1	1	1	1	1	1	1	1	1	1	1	1	1	1	1	1	1	1	1	1	1	1	1	1	1	1	1	1	1	1	2.3	1	1	1	1	1	1	1	1	1	1
mmu-mir-683-1	1	1	1	1	1	1	1	4.1	1	1	1	1	1	1	1	1	1	1	1	1	1	1	1	1	1	1	1	1	1	1	1	1	1	1	1	1	1	1	1	1	1	1	1	1	1	1	1	1	1
mmu-mir-683-2	1	1	1	1	1	1	1	1	1	1	1	1	1	1	1	1	1	1	1	1	1	1	1	1	1	1	1	1	1	1	1	1	1	1	1	1	1	1	1	1	1	1	1	1	1	1	1	1	1
mmu-mir-684-1	1	1	1	1	1	1	1	1	1	1	1	1	1	1	1	1	1	1	1	1	1	1	1	1	1	1	1	1	1	1	1	1	1	1	1	1	1	1	1	1	1	1	1	1	1	1	1	1	1
mmu-mir-684-2	1	1	1	1	1	1	1	1	1	1	1	1	1	1	1	1	1	1	1	1	1	1	1	1	1	1	1	1	1	1	1	1	1	1	1	1	1	1	1	1	1	1	1	1	1	1	1	1	1
mmu-mir-685	1	1	1	1	2	1	20.2	1	1	1	1	1	1	1	1	1	1	1	6.96	2.6	1	1	1	1	1	1	1	1	1	1	1	1	1	1	1	1	1	5.8	1	1	1	1	2.6	2	1	1	1	1	1
mmu-mir-686	1	1	1	1	1	1	1	1	2.5	1	1	1	1	1	1	1	1	1	1	1	1	1	1	1	1	1	3.7	1	1	1	1	1	1	1	1	1	1	1	1	1	1	1	1	1	1	1	1	1	1
mmu-mir-687	1	1	1	1	1	1	1	1	1	1	1	1	1	1	1	1	1	1	1	1	1	1	1	1	1	1	1	1	1	1	1	1	1	1	1	1	1	1	1	1	1	1	1	1	1	1	1	1	1
mmu-mir-688	1	1	1	1	1	1	1	1	1	2.1	1	1	7.2	1	1	1	1	1	1	1	1	1	1	1	1	1	1	1	1	1	1	1	1	1	1	1	1	1	1	1	1	2	1	1	1	1	1	1	1
mmu-mir-690	1	15.7	1	22.65	8.3	4.4	58.5	26	21.6	7.7	22.2	9.8	7.2	1	12.9	1	21.1	1	30.81	7.3	7.3	10.6	1	1	5.1	1	70.2	1	1	8.74	6.65	3.06	10.89	7.6	1	10.8	1	10.7	4.9	15.53	4.8	7.1	5.9	9.1	19.1	2	1	1	6.6
mmu-mir-691	1	1	1	1	1	1	1	1	1	1	1	1	1	1	1	1	1	1	1	1	1	1	1	1	1	1	3.7	1	1	1	1	1	1	1	1	1	1	1	1	1	1	1	1	1	1	1	1	1	1
mmu-mir-692-1	1	1	1	1	1	1	1	1	1	1	1	1	1	1	1	1	1	1	1	1	1	1	1	1	1	1	3.7	1	1	1	1	1	1	1	1	2.1	1	1	1	1	1	1	1	1	1	1	1	1	1
mmu-mir-692-2	1	1	1	5.33	1	1	556.4	1	4	3.3	1	1	1	1	1	1	1	1	1	1	1	1	1	1	1	1	3.7	1	1	1	1	1	1	1	1	1	1	1	1	1	1	1	2.6	2	1	3	1	1	1
mmu-mir-693	1	1	1	1	1	1	1	1	1	1	1	1	1	1	1	1	1	1	1	1	1	1	1	1	1	1	1	1	1	1	1	1	1	1	14.4	1	1	1	1	1	1	1	1	1	1	1	1	1	1
mmu-mir-694	1	1	1	1	1	1	1	1	1	1	1	1	1	1	1	1	1	1	1	1	1	1	1	1	1	1	1	1	1	1	1	1	1	1	1	1	1	1	1	1	1	2	1	1	1	1	1	1	1
mmu-mir-695	1	1	1	1	1	1	1	1	1	1	1	1	1	1	1	1	1	1	1	1	1	1	1	1	1	1	1	1	1	1	1	1	1	1	1	1	1	1	1	1	1	1	1	1	1	1	1	1	1
mmu-mir-696	1	1	1	1	1	1	20.2	1	1	1	1	1	1	1	1	1	1	1	1	1	1	1	1	1	1	1	1	1	1	1	1	1	1	1	1	4.3	1	1	1	1	1	2	1	1	1	1	1	1	1
mmu-mir-697	1	1	1	1	1	1	1	1	1	1	1	1	1	1	1	1	1	1	1	1	1	1	1	1	1	1	1	1	1	1	1	1	1	1	1	1	1	1	1	1	1	1	1	1	1	1	1	1	1
mmu-mir-698	1	1	1	1	1	1	1	1	1	1	1	1	1	1	1	1	1	1	1	1	1	1	1	1	1	1	1	1	1	1	1	1	1	1	1	1	1	1	1	1	1	1	1	2	1	1	1	1	1
mmu-mir-700	13	43.7	31.1	61.61	19.7	32.3	211.7	35.4	49.6	20.1	94.1	34.3	63.1	34.3	84.3	1	93.5	1	66.58	72.9	32.4	77.8	102.3	36.6	70	1	54.2	23.1	72.6	96.52	51.85	147.55	53.76	92.9	81.3	58.6	1	1	16.7	9.72	10.5	9.1	14.2	26.3	58.7	2	1	19.6	40.2
mmu-mir-701	1	3.3	1	1	4.1	4.4	1	4.1	1	4.4	3.1	3.9	7.2	1	1	1	5	1	1	2.6	1	1	12.3	1	5.1	1	6.3	12.1	11.2	3.58	3.83	9.26	7.59	1	1	3.2	1	1	2.3	1	1	1	2.6	1	1	1	1	1	9.4
mmu-mir-702	1	1	1	1	1	1	1	1	1	1	1	1	1	1	1	1	1	1	1	1	1	1	1	1	1	1	1	1	1	2.29	1	3.06	1	1	1	1	1	1	1	1	1	1	1	1	5.9	1	1	1	1
mmu-mir-703	1	1	1	1	1	1	1	1	1	3.3	1	1	1	1	1	1	1	1	1	1	1	1	1	1	1	1	3.7	1	1	1	1	1	1	1	1	1	1	1	2.3	1	1	1	1	1	1	2	1	1	1
mmu-mir-704	1	1	1	1	1	1	1	1	1	1	1	1	1	1	1	1	1	1	1	1	1	1	1	1	1	1	1	1	1	1	1	1	1	1	1	1	1	1	1	1	1	1	1	1	1	1	1	1	1
mmu-mir-705	1	1	1	1	1	1	1	1	2.5	1	1	1	1	1	1	1	1	1	1	1	1	1	1	1	1	1	1	1	1	1	1	1	1	1	1	1	1	1	1	1	1	1	1	1	1	1	1	1	1
mmu-mir-706	4	69.3	1	26.98	5.2	13.7	96.8	10.4	30.5	13.4	15.8	8.9	19.6	1	1	20.4	13.1	1	173.88	8.8	51.3	68.2	23.5	2.4	3	1	78.2	6.5	307.7	114.59	27.84	155.81	75.19	14.1	41.2	181.5	5.8	36.5	4.9	108.54	1	6	10.9	139.6	20.8	3.9	2.7	62.1	6.6
mmu-mir-707	1	1	1	1	1	1	1	1	1	1	1	1	1	1	1	1	1	1	1	1	1	1	1	1	1	1	1	1	1	1	1	1	1	1	1	1	1	1	1	1	1	1	1	2	1	1	1	1	1
mmu-mir-708	115.2	254.7	37.8	61.61	81.9	180.3	1	235.6	34.9	112.3	117.4	51	13.4	9.3	12.9	1	1	4.1	12.92	4.1	13.6	29.8	12.3	15.2	41.6	36.4	25	6.5	103.2	16.49	15.13	21.64	10.89	40.4	1	5.4	1	1	1	12.63	1	1	1	30.3	22.4	1	2.7	1	87.9
mmu-mir-709	26.5	3.3	1	5.33	4.1	4.4	269.1	1	4	6.6	1	3.9	7.2	9.3	1	1	1	1	6.96	4.1	1	10.6	1	1	1	1	3.7	1	11.2	7.45	3.83	3.06	1	7.6	1	6.4	1	1	1	9.72	6.7	3	5.9	3	1	1	2.7	1	9.4
mmu-mir-710	1	1	1	1	1	1	20.2	1	1	1	1	1	1	1	1	1	1	1	1	1	1	1	1	1	1	1	1	1	1	1	1	1	1	1	1	1	1	1	1	1	1	1	2.6	1	1	1	1	1	1
mmu-mir-711	1	1	1	1	1	1	1	1	1	1	1	1	1	1	1	1	1	1	1	1	1	1	1	1	1	1	1	1	1	1	1	1	1	1	1	1	1	1	1	1	1	1	1	1	1	1	1	1	1
mmu-mir-712	1	8.8	1	91.92	53.9	71.2	1897	4.1	1	3.3	3.1	3	7.2	9.3	1	1	5	1	1	1	3.1	10.6	1	1	1	1	78.2	1	236.1	1	6.65	7.19	1	14.1	1	7.5	1	1	1	3.91	1	1	2.6	6.1	22.4	1	1	1	9.4
mmu-mir-713	1	1	1	1	1	1	1	1	1	1	1	1	1	1	1	1	1	1	1	1	1	1	1	1	1	1	1	1	1	1	1	1	1	1	1	1	1	1	1	1	1	1	1	1	1	1	1	1	1
mmu-mir-714	1	1	1	9.66	2	1	1	4.1	1	3.3	1	1	1	1	1	1	1	1	1	1	3.1	1	1	1	1	1	1	1	1	3.58	1	3.06	1	7.6	1	2.1	1	1	1	1	2.9	2	1	3	1	1	1	1	6.6
mmu-mir-715	7	4.9	1	9.66	2	2.7	96.8	4.1	2.5	3.3	1	3.9	1	1	1	1	1	1	1	1	1	1	1	9.5	1	1	6.3	1	11.2	3.58	2.41	1	1	1	1	2.1	1	1	2.3	6.81	2.9	1	4.3	1	1	2	1	1	1
mmu-mir-717	1	1	1	1	1	1	1	1	1	1	1	1	1	1	1	1	1	1	1	1	1	1	1	1	1	1	1	1	1	1	1	1	1	1	1	1	1	1	1	1	1	1	1	1	1	1	1	1	1
mmu-mir-718	1	1.8	1	1	1	1	20.2	1	1	1	1	1	1	1	1	1	1	1	1	1	3.1	1	1	1	1	1	1	1	1	1	2.41	1	1	1	1	2.1	1	1	1	1	4.8	1	1	2	1	1	1	1	1
mmu-mir-719	1	1	1	1	1	1	1	1	1	1	1	1	1	1	1	1	1	1	1	1	1	1	1	1	1	1	1	1	1	1	1	1	1	1	1	1	1	1	1	1	1	1	1	1	1	1	1	1	1
mmu-mir-720	1	97.2	1	386.32	7.2	8.6	307.4	47.9	11.3	6.6	9.5	3	1	9.3	1	1	25.1	56.1	60.61	10.4	5.2	1	1	1	13.2	1	6.3	1	11.2	8.74	27.84	40.22	37.27	1	54.6	9.7	1	60.7	4.9	27.16	4.8	8.1	2.6	9.1	15.8	3	7.8	18.3	23.4
mmu-mir-721	1	1	1	1	1	1	1	1	1	1	1	1	1	1	1	1	1	1	1	1	1	1	1	1	1	1	3.7	1	11.2	1	1	1	1	1	1	1	1	1	1	1	1	1	1	1	1	1	1	1	1
mmu-mir-741	1	1	1	1	1	1	1	1	1	1	1	1	1	1	1	1	1	1	1	1	1	1	1	1	1	1	1	1	1	1	1	1	1	1	1	1	1	1	1	1	1	1	1	1	1	1	1	1	1
mmu-mir-742	1	1	1	1	1	1	1	1	1	1	1	1	1	1	1	1	1	1	1	1	1	1	1	1	1	1	1	1	1	1	1	1	1	1	1	1	1	1	1	1	1	1	1	1	1	1	1	1	1
mmu-mir-743a	1	1	1	1	1	1	1	1	1	1	1	1	1	1	1	1	1	1	1	1	1	1	1	1	1	1	1	1	1	1	1	1	1	1	1	1	1	1	1	1	1	1	1	1	1	1	1	1	1
mmu-mir-743b	1	1	1	1	1	1	1	1	1	1	1	1	1	1	1	1	1	1	6.96	1	1	1	1	1	1	1	1	1	1	1	1	1	1	1	1	1	1	1	1	1	1	1	1	1	1	1	1	1	1
mmu-mir-744	140.8	233.8	93.1	221.8	139	226.8	58.5	301.3	288.2	105.5	161.8	206	88	101	286.5	78.6	101.5	175.4	293.11	52.6	279.6	29.8	124.8	93.5	57.8	386	166	266.6	409.9	299.17	229.85	378.73	52.11	217.5	121.5	188.1	75.4	78.5	91.4	178.3	77.3	127	15.8	268.1	319.1	12.8	12.9	209.5	544.7
mmu-mir-758	1	1	1	1	1	1	1	1	1	1	1	1	1	1	1	1	1	1	1	1	1	1	1	1	1	1	1	1	1	1	1	1	1	1	1	1	1	1	1	1	1	1	1	1	1	1	1	1	1
mmu-mir-759	1	1	1	1	1	1	1	1	1	1	1	1	1	1	1	1	1	1	1	1	1	1	1	1	1	1	1	1	1	1	1	1	1	1	1	1	1	1	1	1	1	1	1	1	1	1	1	1	1
mmu-mir-760	1	1	1	1	1	1	135.1	1	1	1	1	1	1	1	1	1	1	1	1	1	1	10.6	1	1	1	1	1	1	1	1	2.41	1	2.65	1	1	1	1	1	1	1	1	2	1	3	1	1	1	1	1
mmu-mir-761	13	1	1	5.33	1	1	1	1	1	1	1	1	1	1	1	1	1	1	6.96	1	7.3	1	1	1	1	1	1	1	1	1	1	1	1	1	1	1	1	1	1	1	1	1	1	1	1	1	1	1	1
mmu-mir-762	1	1	1	1	1	1	1	1	1	1	1	1	1	1	1	1	1	1	1	1	1	1	1	1	1	1	1	1	1	1	1	1	1	1	1	1	1	1	1	1	1	1	1	1	1	1	1	1	1
mmu-mir-763	1	1	1	1	1	1	1	1	1	1	1	1	1	1	1	1	1	1	1	1	1	1	1	1	1	1	1	1	1	1	1	1	1	1	1	1	1	1	1	1	1	1	1	1	1	1	1	1	1
mmu-mir-764	1	1	1	1	1	1	1	1	1	1	1	1	1	1	1	1	1	1	1	1	1	1	1	1	1	1	1	1	1	1	1	1	1	1	1	1	1	1	1	1	1	1	1	1	1	1	1	1	1
mmu-mir-767	1	1	1	1	1	1	1	1	1	1	1	1	1	1	1	1	1	1	1	1	1	1	1	1	1	1	1	1	1	1	1	1	1	1	1	1	1	1	1	1	1	1	1	1	1	1	1	1	1
mmu-mir-770	1	1.8	1	1	2	1.9	1	1	1	1	1	1	1	1	1	1	1	1	1	1	1	1	1	1	1	1	1	1	1	1	1	1	1	1	1	1	1	1	1	1	1	1	1	2	1	1	1	1	1
mmu-mir-7a-1	268.5	168.6	166.7	91.92	128.6	189.6	20.2	185.6	226.4	152.7	293	165.8	137.7	301	203.2	152.4	206.1	178.5	120.23	127.6	156	116.2	237.4	133.4	130.9	328.5	235.2	178.1	593.9	243.67	193.12	141.36	131.24	165	362.5	209.8	250.5	443.2	547.6	422.45	844.4	349.7	567.2	299.4	462.4	345.4	97.9	249.3	104.7
mmu-mir-7a-2	229.4	71.6	156.7	100.58	68.4	121.1	1	119.9	163	113.4	183	114.8	168.7	259.3	227	136.8	210.1	89.8	18.88	121.4	91.1	87.4	158.6	129.1	96.4	209	163.3	167	604.1	157.19	70.22	58.79	63.65	99.4	242	153.3	233.7	373.8	509.6	335.26	707	315.4	512.8	258	304.2	298.3	111.5	218.8	48.6
mmu-mir-7b	1	1	1	1	3.1	3.5	1	1	2.5	1	1	1	1	1	1	1	1	1	6.96	1	3.1	1	1	1	9.1	1	3.7	1	1	3.58	8.06	9.26	1	1	1	4.3	1	1	6.2	3.91	2.9	2	2.6	1	1	2	2.7	2.3	1
mmu-mir-802	20.5	1	31.1	1	1	48.4	20.2	35.4	58.5	58.3	1	1	1	1	1	1	1	1	1	1	1	1	1	1	1	1	3.7	1	1	1	1	3.06	1	1	1	1	17.8	52.6	348.4	50.41	50.6	147.1	75.1	73.8	96.6	208.1	12.9	103.3	1
mmu-mir-804	1	1	1	1	1	1	1	1	1	1	1	1	1	1	1	1	1	1	1	1	1	1	1	1	1	1	1	1	1	1	1	1	1	1	1	1	1	1	1	1	1	1	1	1	1	1	1	1	1
mmu-mir-805	1784.9	1152.4	2550.4	585.47	531	689.5	250	864.4	1745	1208.1	485.6	586.5	2075.6	1417.5	4521.2	3035.8	5667.5	5359.5	8376.81	1540.7	3610	3448.2	7722.9	2510.9	2589	5262.7	2731.3	1733.1	2658.7	1944.95	2686.41	2572.88	1939.81	3196.4	1407	2957.2	476	1816.5	1634.2	858.44	798.6	388	1177.7	998.5	1004.6	84.4	534.6	526.9	889.4
mmu-mir-871	1	1	1	5.33	1	1	1	1	1	2.1	1	1	1	1	1	1	1	1	1	2.6	1	1	1	1	1	1	1	1	1	1	1	1	1	1	1	1	1	1	1	1	1	1	1	1	1	1	1	1	1
mmu-mir-872	34.1	83.2	69.6	191.5	13.5	34.8	20.2	66.7	42.2	34.7	24.3	93.2	25.8	9.3	12.9	1	73.4	1	6.96	37	101.5	39.4	34.8	9.5	72	1	25	1	52.1	53.92	50.44	38.15	75.19	53.5	161.7	58.6	1	1	23.3	21.35	2.9	10.1	4.3	16.2	35.6	3.9	1	18.3	31.8
mmu-mir-873	1	1	1	1	1	1	1	1	1	2.1	1	1	1	1	1	1	1	1	1	1	1	1	1	1	1	1	1	1	1	1	2.41	1	1	1	1	1	1	1	1	1	1	1	1	1	1	1	1	1	1
mmu-mir-874	8.5	18.1	1	22.65	25.9	20.5	77.6	19.8	26	13.4	24.3	15.7	7.2	26	60.5	230	37.2	1	36.77	44.8	28.2	20.2	23.5	28	59.9	1	27.6	17.6	52.1	33.27	57.51	75.31	25.73	27.2	14.4	30.4	1	1	12.8	9.72	12.5	7.1	19.1	13.1	15.8	10.8	1	19.6	3.8
mmu-mir-875	1	1	1	1	1	1.9	1	1	1	1	1	1	1	1	1	1	1	1	1	1	1	1	1	1	1	1	1	1	1	1	1	1	1	1	1	1	1	1	1	1	1	1	1	1	1	2	1	1	1
mmu-mir-876	1	1	1	1	1	1	1	1	1	1	1	1	1	1	1	1	1	1	1	1	1	1	1	1	1	1	1	1	1	1	1	1	1	1	1	1	1	1	1	1	1	1	1	1	1	1	1	1	1
mmu-mir-877	34.1	9.5	1	13.99	18.6	15.4	20.2	16.6	21.6	6.6	17.9	19.6	1	34.3	60.5	1	17.1	1	6.96	19.8	17.8	20.2	57.3	23.8	9.1	1	22.3	6.5	93	11.33	13.71	31.96	7.59	14.1	14.4	16.2	1	5.8	2.3	35.88	1	6	2.6	7.1	5.9	2	2.7	23.6	26.2
mmu-mir-878	1	1	1	1	1	1	1	1	1	1	1	1	1	1	1	1	1	1	1	1	1	1	1	1	3	1	3.7	1	1	1	1	1	5.95	1	1	1	1	1	1	1	1	1	1	1	1	1	1	1	1
mmu-mir-879	1	1	1	1	1	1	58.5	4.1	1	1	1	1	1	1	1	1	1	1	1	1	1	1	1	1	1	1	1	1	1	1	1	1	1	7.6	1	1	1	1	1	1	1	1	1	1	1	1	1	1	1
mmu-mir-880	1	1	1	1	1	1	1	1	1	1	1	1	1	1	1	1	1	1	1	1	1	1	1	1	1	1	1	1	1	1	1	1	1	1	1	1	1	1	1	1	1	1	1	1	1	1	1	1	1
mmu-mir-881	1	1	1	1	1	1	1	1	1	1	1	1	1	1	1	1	1	1	1	1	1	1	1	1	1	1	1	1	1	1	1	1	1	1	1	1	1	1	2.3	1	1	1	1	1	1	1	1	1	1
mmu-mir-882	1	1	1	1	1	1	1	1	1	1	1	1	1	1	1	1	1	1	1	1	1	1	1	1	1	1	3.7	1	1	1	1	1	1	1	1	1	1	1	1	1	1	1	1	1	1	1	1	1	1
mmu-mir-883a	1	1	1	1	1	1	1	1	1	1	1	1	1	1	1	1	1	1	1	1	1	1	1	1	1	1	1	1	1	1	1	1	1	1	14.4	1	1	1	1	1	1	1	1	1	1	1	1	1	1
mmu-mir-883b	1	1	1	1	1	1	1	1	1	1	1	1	1	1	1	1	1	1	1	1	1	1	1	1	1	1	1	1	1	1	1	1	1	1	1	1	1	1	1	1	1	1	1	1	1	1	1	1	1
mmu-mir-9-1	22	16.5	1	52.95	5.2	8.6	1	4.1	6.9	5.5	1	7.9	13.4	17.7	12.9	1	61.3	1	6.96	22.9	15.7	20.2	12.3	3.8	63.9	76.2	19.6	17.6	72.6	43.6	46.2	87.69	58.7	33.8	68	98.9	1	1	1	1	1	1	1	1	1	1	1	1	15
mmu-mir-9-2	19	11.9	1	35.64	7.2	10.3	1	1	4	8.9	3.1	4.9	32.1	34.3	24.8	1	57.3	1	24.85	15.1	24	29.8	12.3	6.7	43.6	80.7	19.6	17.6	72.6	59.09	39.14	77.37	55.41	33.8	68	100	1	1	1	1	1	1	1	1	1	1	1	1	20.6
mmu-mir-9-3	16	11.9	1	13.99	8.3	12	1	16.6	9.8	5.5	5.2	7.9	32.1	9.3	24.8	1	57.3	1	30.81	21.3	30.3	39.4	12.3	11	59.9	58.5	25	6.5	52.1	41.01	37.73	93.88	47.16	60.1	81.3	83.7	1	1	1	1	1	1	1	1	1	1	1	1	12.2
mmu-mir-92a-1	235.4	409.9	119.9	438.27	539.3	920.4	384	729.9	217.5	190.9	853.8	600.2	112.8	592.6	476.8	342.5	491.6	1096.6	221.57	373	323.6	260.3	417.5	174.7	752	563	645	89.5	1064.1	2378.65	488.36	1604.81	904.46	676.8	1447.1	971.2	416.1	233.4	453.2	332.35	147.9	358.8	147.5	524	717.9	392.5	481.9	629.1	427
mmu-mir-92a-2	17.5	63.1	1	70.27	79.8	116.9	39.3	44.8	24.6	23.5	87.8	62.8	13.4	134.3	96.2	67	29.2	1	48.69	82.3	49.2	58.6	68.5	19.5	63.9	129.3	139.4	34.2	144.1	478.6	49.03	205.35	149.38	119.1	228.6	173.9	22.6	1	19.4	9.72	12.5	21.2	15.8	23.3	7.6	33.4	9.5	28.9	37.4
mmu-mir-92b	2.5	1.8	1	18.32	4.1	11.2	1	7.3	2.5	1	1	3.9	1	9.3	1	1	1	1	1	1	3.1	1	1	1	3	1	1	1	1	2.29	8.06	15.45	1	7.6	1	7.5	1	1	1	1	1	1	1	6.1	1	3.9	1	11.6	29
mmu-mir-93	109.2	227.6	1	165.52	98.5	281	20.2	216.9	204.3	173	225.3	325.6	156.3	201	405.4	195	254.4	98.9	96.38	140.1	260.7	68.2	181.1	166.1	419.1	195.7	376.2	144.9	491.7	2190.2	369.7	632.62	457.67	512.8	657.1	619.9	121	88.1	147.8	294.56	134.6	158.2	61.9	120.4	417.9	116.8	29.9	196.2	230.8
mmu-mir-96	1	1.8	1	1	1	12	1	16.6	1	1	1	1	1	1	1	1	1	1	1	1	1	1	1	1	1	1	1	1	11.2	1	1	1	1	1	1	2.1	1	1	2.3	3.91	1	8.1	2.6	2	47.1	2	1	10.3	3.8
mmu-mir-98	991.4	966.2	312.4	498.89	564.2	953.4	173.4	792.5	546	679.9	1205	812.1	659.4	859.2	940.7	1386.4	1199.4	374.4	990.6	740.4	1023.2	634.8	1149.2	580.4	1168.2	1107.3	892.5	820	941.4	1256.95	1084.49	614.04	1146.81	1542.9	724.1	1040.8	284.1	783.7	212	300.38	184.2	277.1	341.7	440.1	534.9	215.9	157.4	360.9	864.2
mmu-mir-99a	2151.6	749.7	1475.8	2633.3	937.6	5235.5	2012	2312.9	5290.4	4524.8	4478.6	2960.8	12740.7	6392	9207.9	1856	9323.1	3449.9	9825.44	11804.5	6869.2	16555.3	18180.2	13724.8	7422	20233.6	2433.3	12656.6	2668.9	14234.7	10859.9	9369.98	7007.74	11417.7	8838.5	6531.1	562.4	72	833.4	521.28	3414.8	1714.2	2301.8	338.9	1520.4	376.8	293.3	645	2764.4
mmu-mir-99b	264	322.2	71.3	204.48	135.8	350.3	326.6	454.6	329.5	241.5	155.5	179.5	342.6	259.3	381.6	237.7	507.7	169.3	424.26	96.4	313.1	250.7	248.6	378.3	719.6	408.1	269.8	144.9	624.5	537.97	472.82	1555.27	452.73	427.5	429.5	289.2	53.8	25.2	65.2	117.26	54.4	73.6	43.8	78.9	127.9	25.5	24.8	193.6	539.1
[truncated: 37 more columns]
